# Supplementary material for: Thyroid Hormone Receptor Alpha Is Required for Thyroid Hormone-Dependent Neural Cell Proliferation During Tadpole Metamorphosis
Source: Front Endocrinol (Lausanne). 2019 Jun 28;10:396. doi: 10.3389/fendo.2019.00396 (PMC6610206; doi:10.3389/fendo.2019.00396)
Supplement: Supplementary file 1 [file Table_1.XLSX]

## Sheet: Notes
Supplemental Table 1. RNA sequencing conducted on Xenopus tropicalis tadpole brain (diencephalon) +/- T3 (5 nM) for 16 hr, WT and thramt-exon4 (KO)
Rsem was used to do mapping
We set the cutoff at p<0.05 for the adjusted p value. Data in sheets are sorted by Log2fold change.
With this p value:
			# differentially expressed genes
		Comparison	Total	Up	Down
		T3 regulated in WT	3481	1855	1626
		T3 regulated in KO	418	283	135
		T3 regulated genes WT ONLY	3303
		Overlap T3 regulated genes WT&KO	178
		T3 regulated genes KO ONLY	241
		T3 induced WT ONLY		1746
		T3 induced in TRaKO ONLY		175
		Overlap T3 induced WT&KO		109
		T3 repressed WT ONLY			1557
		T3 repressed KO ONLY			66
		Overlap T3 repressed WT&KO			69
		Baseline changed in KO vs WT	538
		Baseline increased in KO		212
		Baseline decreased in KO			326
		Baseline up in KO, not induced by T3 WT	138
		Baseline up in KO, induced by T3 WT	74
		Baseline reduced in KO but not repressed by T3 in WT	247
		Baseline reduced in KO and repressed by T3 in WT	78

## Sheet: T3 regulated in WT
id	baseMean	log2FoldChange	lfcSE	stat	pvalue	padj	ensembl	entrez	description	external_name	symbol
XLOC_027427	236.577	10.3635	3.1475	3.2926	0.000992656	0.00996127	XLOC_027427
new_exon_scaffold_138_225	29.7913	8.47018	1.89402	4.47207	7.74664e-06	0.000219537	new_exon_scaffold_138_225
XLOC_027864	30.5973	8.33933	1.25942	6.62155	3.55454e-11	4.65812e-09	ENSXETG00000016028	100495027	otopetrin 1 [Source:Xenbase;Acc:XB-GENE-876999]	otop1	otop1
XLOC_025285	1272.47	7.82388	0.637859	12.2659	1.3814e-34	8.9911e-32	ENSXETG00000025326	100496855	phospholipase A2, group IIE [Source:Xenbase;Acc:XB-GENE-5756014]	pla2g2e	pla2g2e
XLOC_025182	33.6418	7.15479	2.2939	3.11905	0.00181435	0.0155651	XLOC_025182
XLOC_035114	301.303	6.85987	0.553198	12.4004	2.60058e-35	1.751e-32	ENSXETG00000011152	394939	cysteine-rich secretory protein 3 [Source:Xenbase;Acc:XB-GENE-5779195]	XB-GENE-5779195	xb-gene-5779195
XLOC_028082	612.554	6.2856	0.256576	24.498	1.55266e-132	1.01058e-128	ENSXETG00000007922	100485028	thyroid hormone induced bZip protein [Source:Xenbase;Acc:XB-GENE-484679]	thibz	thibz
XLOC_030373	64.2916	6.02057	0.561561	10.7211	8.10102e-27	3.85806e-24	ENSXETG00000008729		otolin 1 [Source:HGNC Symbol;Acc:HGNC:34071]	OTOL1
XLOC_028061	227.808	5.85997	1.33605	4.38606	1.15424e-05	0.000304151	ENSXETG00000007922	100485028	thyroid hormone induced bZip protein [Source:Xenbase;Acc:XB-GENE-484679]	thibz	thibz
XLOC_009068	361.164	4.50441	0.283718	15.8764	9.23742e-57	2.00411e-53	XLOC_009068
XLOC_011833	90.7944	4.42571	0.56425	7.84352	4.38091e-15	1.06927e-12	ENSXETG00000018960
XLOC_031003	86.8783	4.32476	0.77459	5.58328	2.36023e-08	1.64007e-06	XLOC_031003
XLOC_009053	7821.11	3.99535	0.301588	13.2477	4.65091e-40	4.12789e-37	ENSXETG00000019051	100134994	Kruppel-like factor 9 [Source:Xenbase;Acc:XB-GENE-483889]	klf9	klf9
XLOC_024933	34.5594	3.74144	0.753722	4.96396	6.90695e-07	2.97715e-05	XLOC_024933
XLOC_031103	213.26	3.60614	0.25733	14.0137	1.28583e-44	1.47689e-41	ENSXETG00000026786				inhbb
new_exon_scaffold_158_81	125.859	3.50796	0.325518	10.7766	4.44233e-27	2.22413e-24	new_exon_scaffold_158_81
XLOC_041386	40.9117	3.16847	0.686729	4.61386	3.95263e-06	0.000126109	XLOC_041386
XLOC_017285	3043.46	3.11679	0.0939363	33.1798	2.1048e-241	4.10984e-237	ENSXETG00000003871	734147	thyroid hormone receptor, beta [Source:Xenbase;Acc:XB-GENE-6070709]	thrb	thrb
XLOC_000692	86.624	3.08726	0.3017	10.2329	1.41235e-24	6.12835e-22	ENSXETG00000009722	549185	carbonic anhydrase XII [Source:Xenbase;Acc:XB-GENE-1015246]	ca12	ca12
XLOC_011834	49.6615	2.98188	0.626879	4.7567	1.96779e-06	7.10223e-05	XLOC_011834
XLOC_045043	20.816	2.69696	0.657241	4.10345	4.07027e-05	0.000852747	XLOC_045043
XLOC_014132	59539.1	2.6856	0.127695	21.0313	3.39072e-98	1.65518e-94	XLOC_014132
XLOC_026888	740.813	2.51695	0.166023	15.1602	6.48548e-52	9.7412e-49	ENSXETG00000014020	100134992	insulin-like growth factor 2 [Source:Xenbase;Acc:XB-GENE-482586]	igf2	igf2
XLOC_003824	643.921	2.29485	0.114093	20.1138	5.58365e-90	1.81711e-86	ENSXETG00000022372	100493314	matrix metallopeptidase 11 [Source:Xenbase;Acc:XB-GENE-479265]	mmp11	mmp11
XLOC_005208	82.5229	2.24932	0.263063	8.55051	1.22543e-17	3.7387e-15	XLOC_005208
XLOC_026537	3157.14	2.22237	0.0854218	26.0165	3.2224e-149	3.14603e-145	ENSXETG00000008149	100491004	nuclear factor I/C (CCAAT-binding transcription factor) [Source:Xenbase;Acc:XB-GENE-484367]	nfic	nfic
new_exon_scaffold_4041_583	23.9518	2.17185	0.448304	4.8446	1.26868e-06	4.89571e-05	new_exon_scaffold_4041_583
XLOC_034606	25.7285	2.1087	0.506788	4.16091	3.16979e-05	0.000693093	ENSXETG00000015149
XLOC_024770	41.9617	2.10361	0.540052	3.89519	9.81207e-05	0.0016839	XLOC_024770
XLOC_035271	48.1493	2.01434	0.407367	4.94479	7.6226e-07	3.24976e-05	ENSXETG00000008317
XLOC_014986	308.411	1.99096	0.183408	10.8554	1.88044e-27	9.92362e-25	ENSXETG00000024414		deiodinase, iodothyronine, type 3 [Source:Xenbase;Acc:XB-GENE-487490]	dio3	dio3
XLOC_035945	531.142	1.95338	0.727728	2.68422	0.00727001	0.0439351	ENSXETG00000025345	549413	keratin family [Source:RefSeq peptide;Acc:NP_001016659]		np_001016659.1
XLOC_035945	531.142	1.95338	0.727728	2.68422	0.00727001	0.0439351	ENSXETG00000025341	100144436	keratin 12, type I [Source:Xenbase;Acc:XB-GENE-1219321]	krt12	krt12
XLOC_003850	542.251	1.94531	0.163931	11.8666	1.76474e-32	1.07682e-29	XLOC_003850
XLOC_032204	46.3817	1.94265	0.369927	5.25145	1.50909e-07	7.94244e-06	ENSXETG00000027945		solute carrier family 30 (zinc transporter), member 8 [Source:Xenbase;Acc:XB-GENE-958127]	slc30a8	slc30a8
XLOC_004762	57.9331	1.82587	0.367646	4.96638	6.82128e-07	2.94673e-05	ENSXETG00000012024	100493689	solute carrier family 15 (oligopeptide transporter), member 2 [Source:Xenbase;Acc:XB-GENE-486968]	slc15a2	slc15a2
XLOC_042668	119.504	1.80543	0.235742	7.65853	1.88074e-14	4.10279e-12	ENSXETG00000018954		sodium channel, non voltage gated 1 alpha subunit [Source:Xenbase;Acc:XB-GENE-996083]	scnn1a	scnn1a
XLOC_013928	36.9963	1.7474	0.548479	3.1859	0.00144306	0.0131793	ENSXETG00000026058	448004	cornifelin, gene 1 [Source:Xenbase;Acc:XB-GENE-5856332]	cnfn.1	xb-gene-5856332
new_exon_scaffold_515_1189	185.044	1.72254	0.170162	10.1229	4.3713e-24	1.77821e-21	new_exon_scaffold_515_1189
XLOC_032580	278.961	1.67068	0.179311	9.31724	1.19407e-20	4.39914e-18	ENSXETG00000017590		FRAS1 related extracellular matrix 3 [Source:Xenbase;Acc:XB-GENE-6257844]	frem3	frem3
XLOC_037565	40.0222	1.6641	0.508641	3.27165	0.00106922	0.0105018	ENSXETG00000002873		tectorin alpha, gene 2 [Source:Xenbase;Acc:XB-GENE-483155]	tecta.2	tecta.2
new_exon_scaffold_55_1533	35.8325	1.66039	0.568599	2.92015	0.00349861	0.0253955	new_exon_scaffold_55_1533
new_exon_scaffold_515_1197	453.797	1.65768	0.185334	8.94428	3.74367e-19	1.21832e-16	new_exon_scaffold_515_1197
new_exon_scaffold_515_1182	446.683	1.65269	0.153179	10.7893	3.86747e-27	1.98727e-24	new_exon_scaffold_515_1182
XLOC_035247	58.0422	1.6477	0.345114	4.77436	1.80281e-06	6.54306e-05	XLOC_035247
XLOC_012328	31.8155	1.60698	0.384353	4.181	2.90229e-05	0.000643248	ENSXETG00000029100		xtr-mir-181a-1 [Source:miRBase;Acc:MI0004865]	xtr-mir-181a-1
new_exon_scaffold_656_1233	31.3279	1.60386	0.47762	3.35802	0.000785029	0.00832617	new_exon_scaffold_656_1233
XLOC_035983	772.175	1.58608	0.124713	12.7178	4.70965e-37	3.53695e-34	ENSXETG00000022970	548587	follistatin-like 3 (secreted glycoprotein) [Source:Xenbase;Acc:XB-GENE-876426]	fstl3	fstl3
XLOC_006154	1632.69	1.57781	0.0753669	20.9351	2.56545e-97	1.00186e-93	ENSXETG00000021730	100495014	pregnancy-associated plasma protein A, pappalysin 1 [Source:Xenbase;Acc:XB-GENE-482885]	pappa	pappa
new_exon_scaffold_884_1299	1452.94	1.57209	0.1508	10.425	1.90576e-25	8.45726e-23	new_exon_scaffold_884_1299
new_exon_scaffold_129_197	149.056	1.56587	0.232575	6.73272	1.66518e-11	2.30598e-09	new_exon_scaffold_129_197
XLOC_039985	1003.15	1.56414	0.118022	13.2529	4.33861e-40	4.03409e-37	XLOC_039985
new_exon_scaffold_515_1199	807.502	1.49619	0.11277	13.2676	3.56658e-40	3.48206e-37	new_exon_scaffold_515_1199
XLOC_040863	2438.75	1.48282	0.0947873	15.6436	3.6719e-55	7.16976e-52	ENSXETG00000019779	100126063	B-cell CLL/lymphoma 6 [Source:Xenbase;Acc:XB-GENE-984479]	bcl6	bcl6
XLOC_037113	65.21	1.48059	0.345725	4.28257	1.8475e-05	0.00044263	XLOC_037113
new_exon_scaffold_222_1141	56.6511	1.48057	0.404259	3.66243	0.000249834	0.00349947	new_exon_scaffold_222_1141
XLOC_031011	950.552	1.47193	0.105313	13.9767	2.16419e-44	2.34767e-41	XLOC_031011
new_exon_scaffold_59_1108	20.2721	1.45746	0.529393	2.75308	0.00590367	0.0377048	new_exon_scaffold_59_1108
XLOC_039703	114.828	1.45219	0.239131	6.07276	1.2573e-09	1.21535e-07	ENSXETG00000025024	100145773	cytochrome P450, family 27, subfamily A, polypeptide 1 [Source:Xenbase;Acc:XB-GENE-5871552]	cyp27a1	cyp27a1
XLOC_031977	80.4513	1.44658	0.422652	3.42263	0.000620182	0.0069676	ENSXETG00000029598		U4 spliceosomal RNA [Source:RFAM;Acc:RF00015]	U4
XLOC_013731	320.354	1.42617	0.314386	4.53638	5.72285e-06	0.000172445	ENSXETG00000023752		ADAM metallopeptidase with thrombospondin type 1 motif, 14 [Source:Xenbase;Acc:XB-GENE-490125]	adamts14	adamts14
XLOC_043725	114.974	1.42252	0.471443	3.01738	0.00254969	0.0200654	XLOC_043725
XLOC_039984	995.026	1.39532	0.124615	11.1971	4.21502e-29	2.3515e-26	ENSXETG00000011263		prostate transmembrane protein, androgen induced 1 [Source:Xenbase;Acc:XB-GENE-1013948]	pmepa1	pmepa1
XLOC_025612	643.853	1.39529	0.184409	7.5663	3.83991e-14	7.85716e-12	XLOC_025612
XLOC_034214	1563.93	1.38681	0.083825	16.5441	1.76462e-61	4.92227e-58	ENSXETG00000026061		nuclear receptor subfamily 3, group C, member 2 [Source:Xenbase;Acc:XB-GENE-483085]	nr3c2	nr3c2
XLOC_034214	1563.93	1.38681	0.083825	16.5441	1.76462e-61	4.92227e-58	ENSXETG00000018857
XLOC_033749	33.9438	1.36154	0.467078	2.91502	0.00355669	0.02575	ENSXETG00000002592	496541	thioredoxin [Source:Xenbase;Acc:XB-GENE-5895392]	txn	txn
XLOC_033584	189.022	1.35812	0.232452	5.84257	5.14012e-09	4.30756e-07	ENSXETG00000002892	448214	napsin A aspartic peptidase [Source:Xenbase;Acc:XB-GENE-947098]	napsa	napsa
new_exon_scaffold_1187_41	50.2516	1.34409	0.37181	3.61498	0.000300374	0.00400621	new_exon_scaffold_1187_41
new_exon_scaffold_515_1200	276.214	1.32306	0.218005	6.06895	1.28752e-09	1.23843e-07	new_exon_scaffold_515_1200
XLOC_015832	97.8278	1.30838	0.276266	4.73593	2.1805e-06	7.71311e-05	ENSXETG00000026376	100125213	Wolf-Hirschhorn syndrome candidate 1 [Source:Xenbase;Acc:XB-GENE-988824]	whsc1	whsc1
XLOC_021329	71.0105	1.2986	0.290427	4.47134	7.7731e-06	0.000219967	ENSXETG00000006623		leucine rich repeat containing 15 [Source:Xenbase;Acc:XB-GENE-990725]	lrrc15	lrrc15
XLOC_037976	2079.23	1.28932	0.179684	7.17545	7.20682e-13	1.20274e-10	XLOC_037976
XLOC_027750	288.166	1.28558	0.125764	10.2222	1.57788e-24	6.69777e-22	ENSXETG00000016174
XLOC_027750	288.166	1.28558	0.125764	10.2222	1.57788e-24	6.69777e-22	ENSXETG00000016173
XLOC_027971	44.8817	1.28093	0.331307	3.8663	0.000110501	0.00185843	ENSXETG00000000954	394921	solute carrier family 34 (type II sodium/phosphate cotransporter), member 2 [Source:Xenbase;Acc:XB-GENE-483740]	slc34a2	slc34a2
new_exon_scaffold_332_785	2336.03	1.25937	0.0854495	14.7382	3.66496e-49	5.11157e-46	new_exon_scaffold_332_785
XLOC_004565	73.6162	1.25898	0.268729	4.68493	2.80055e-06	9.4282e-05	ENSXETG00000021587	100489736	PDZ domain containing 3 [Source:Xenbase;Acc:XB-GENE-486153]	pdzd3	pdzd3
XLOC_004565	73.6162	1.25898	0.268729	4.68493	2.80055e-06	9.4282e-05	ENSXETG00000021586		NLR family member X1 [Source:Xenbase;Acc:XB-GENE-6039800]	nlrx1
XLOC_035165	1532.63	1.24978	0.275818	4.53119	5.8652e-06	0.000175113	ENSXETG00000000682	101730350	L-threonine dehydrogenase (pseudogene) [Source:Xenbase;Acc:XB-GENE-976744]	tdh	tdh
XLOC_035979	73.7117	1.23937	0.244808	5.06263	4.13513e-07	1.87537e-05	ENSXETG00000022956	100379881	coiled-coil-helix-coiled-coil-helix domain containing 10 [Source:Xenbase;Acc:XB-GENE-5962008]	chchd10	chchd10
XLOC_006290	3229.97	1.22447	0.0938042	13.0535	6.06873e-39	4.93742e-36	ENSXETG00000000723		NACC family member 2, BEN and BTB (POZ) domain containing [Source:Xenbase;Acc:XB-GENE-986407]	nacc2	nacc2
XLOC_011894	71.198	1.22216	0.276939	4.41309	1.01906e-05	0.000275217	XLOC_011894
XLOC_030044	68.4717	1.21924	0.263431	4.62831	3.68657e-06	0.000119193	ENSXETG00000010987	100492186	WNT1 inducible signaling pathway protein 1 [Source:Xenbase;Acc:XB-GENE-484776]	wisp1	wisp1
XLOC_026177	64.9885	1.21512	0.436727	2.78232	0.0053971	0.0351983	XLOC_026177
XLOC_022068	1480.13	1.21366	0.0962326	12.6118	1.81878e-36	1.31531e-33	ENSXETG00000012746	100498216	TNF receptor-associated factor 3 [Source:Xenbase;Acc:XB-GENE-968262]	traf3	traf3
XLOC_043507	25.2393	1.20929	0.391144	3.09169	0.00199023	0.0167413	ENSXETG00000029085		xtr-let-7e-2 [Source:miRBase;Acc:MI0004909]	xtr-let-7e-2
XLOC_039026	1131.78	1.20539	0.147199	8.18881	2.63822e-16	7.0567e-14	XLOC_039026
XLOC_024964	63.2703	1.18774	0.450858	2.6344	0.00842866	0.0487928	ENSXETG00000022489
new_exon_scaffold_393_609	53.359	1.1852	0.386535	3.06622	0.00216786	0.017812	new_exon_scaffold_393_609
XLOC_038933	176.417	1.17777	0.20213	5.82682	5.64932e-09	4.63482e-07	XLOC_038933
XLOC_024461	199.086	1.17766	0.23735	4.96172	6.98728e-07	3.00515e-05	XLOC_024461
XLOC_031366	376.539	1.17426	0.244109	4.81039	1.50637e-06	5.61324e-05	ENSXETG00000026907	448499	tRNA methyltransferase 61A [Source:Xenbase;Acc:XB-GENE-957980]	trmt61a	trmt61a
XLOC_037981	1901.38	1.17051	0.15006	7.80028	6.1769e-15	1.43583e-12	ENSXETG00000014155	100487123	DnaJ (Hsp40) homolog, subfamily B, member 5 [Source:Xenbase;Acc:XB-GENE-995211]	dnajb5	dnajb5
new_exon_scaffold_64_615	50.3722	1.16195	0.344158	3.37621	0.000734917	0.00791069	new_exon_scaffold_64_615
new_exon_scaffold_159_212	217.518	1.15384	0.199156	5.79367	6.88637e-09	5.44386e-07	new_exon_scaffold_159_212
XLOC_042006	51.1946	1.13313	0.391869	2.89161	0.00383278	0.0273234	ENSXETG00000013240	100488777	G protein-coupled receptor 88 [Source:Xenbase;Acc:XB-GENE-984668]	gpr88	gpr88
XLOC_044167	564.515	1.12727	0.127534	8.83894	9.66299e-19	3.09311e-16	ENSXETG00000029132		xtr-mir-181a-2 [Source:miRBase;Acc:MI0004866]	xtr-mir-181a-2
new_exon_scaffold_39_863	50.5819	1.12628	0.40438	2.78521	0.00534926	0.0349915	new_exon_scaffold_39_863
XLOC_013407	2846.24	1.11318	0.0778803	14.2935	2.40135e-46	3.12592e-43	ENSXETG00000014529	100497723	Pim-3 proto-oncogene, serine/threonine kinase [Source:Xenbase;Acc:XB-GENE-922022]	pim3	pim3
XLOC_017078	2163.07	1.09228	0.283102	3.85825	0.000114203	0.00189942	ENSXETG00000026537	448442	growth arrest and DNA-damage-inducible, gamma [Source:Xenbase;Acc:XB-GENE-481955]	gadd45g	gadd45g
XLOC_023189	28.9039	1.09072	0.398674	2.73586	0.00622168	0.0391397	XLOC_023189
XLOC_030487	43.1959	1.08997	0.35493	3.07095	0.00213379	0.0175948	ENSXETG00000021572	100038217	ras homolog family member V [Source:Xenbase;Acc:XB-GENE-489435]	rhov	rhov
XLOC_031673	249.357	1.07473	0.259571	4.14039	3.4671e-05	0.000743582	ENSXETG00000005784
XLOC_019811	130.699	1.07264	0.21106	5.08216	3.73172e-07	1.72509e-05	ENSXETG00000027772		high mobility group AT-hook 2 [Source:Xenbase;Acc:XB-GENE-6258173]	hmga2	hmga2
XLOC_023419	144.195	1.06205	0.307388	3.45509	0.0005501	0.00634825	ENSXETG00000019036	100495131
XLOC_012050	2404.5	1.06028	0.0690482	15.3556	3.24805e-53	5.76559e-50	ENSXETG00000019690	493350	cell death-inducing DFFA-like effector a [Source:Xenbase;Acc:XB-GENE-953574]	cidea	cidea
XLOC_017434	4254.11	1.05995	0.0770267	13.7608	4.38466e-43	4.50604e-40	ENSXETG00000020086	100495320	insulin receptor substrate 1 [Source:Xenbase;Acc:XB-GENE-478672]	irs1	irs1
XLOC_019522	9210.7	1.05141	0.0963468	10.9128	1.00176e-27	5.43342e-25	ENSXETG00000004290		microtubule crosslinking factor 1 [Source:Xenbase;Acc:XB-GENE-6047696]	mtcl1	kiaa0802
XLOC_006012	96.7184	1.04502	0.25851	4.04248	5.28887e-05	0.00103829	ENSXETG00000007794	448229	claudin 3 [Source:Xenbase;Acc:XB-GENE-972426]	cldn3	cldn3
XLOC_027519	41.1814	1.04359	0.389081	2.6822	0.00731407	0.04405	ENSXETG00000023808	100489979	Rho guanine nucleotide exchange factor (GEF) 11 [Source:Xenbase;Acc:XB-GENE-992398]	arhgef11	arhgef11
XLOC_014721	4120.34	1.03119	0.154907	6.65683	2.79804e-11	3.69153e-09	ENSXETG00000012981	100492102	cell migration inducing protein, hyaluronan binding [Source:Xenbase;Acc:XB-GENE-6048265]	cemip
XLOC_027734	26.6695	1.00961	0.38275	2.63778	0.00834508	0.048467	ENSXETG00000002046		gamma-aminobutyric acid (GABA) A receptor, rho 3 (gene/pseudogene) [Source:Xenbase;Acc:XB-GENE-6039478]	gabrr3	gabrr3
XLOC_045152	57.2522	1.00478	0.372294	2.69888	0.00695726	0.0425579	XLOC_045152
new_exon_scaffold_1071_1	34.8621	1.0042	0.337666	2.97395	0.00293995	0.0222512	new_exon_scaffold_1071_1
XLOC_033863	98.1657	1.00035	0.290385	3.4449	0.000571277	0.00653575	ENSXETG00000007957				loc652599
XLOC_006879	9147.46	1.00015	0.0657702	15.2067	3.19078e-52	5.19192e-49	ENSXETG00000001192	733898	nuclear receptor corepressor 2 [Source:Xenbase;Acc:XB-GENE-5963150]	ncor2
new_exon_scaffold_1246_17	44.6182	0.999709	0.326047	3.06615	0.00216835	0.017812	new_exon_scaffold_1246_17
XLOC_027504	247.883	0.990966	0.203365	4.87285	1.09999e-06	4.37441e-05	XLOC_027504
XLOC_029534	32.0116	0.963396	0.359413	2.68047	0.00735181	0.0441946	XLOC_029534
new_exon_scaffold_448_747	3450.98	0.962843	0.125025	7.70122	1.34768e-14	3.09586e-12	ENSXETG00000016718		nuclear factor I/X (CCAAT-binding transcription factor) [Source:Xenbase;Acc:XB-GENE-992650]	nfix
new_exon_scaffold_63_932	46.5943	0.960604	0.363491	2.64272	0.00822441	0.0479373	new_exon_scaffold_63_932
XLOC_012044	2895.42	0.953778	0.0720969	13.2291	5.95822e-40	5.05827e-37	ENSXETG00000019659	100491607	low density lipoprotein receptor class A domain containing 4 [Source:Xenbase;Acc:XB-GENE-953560]	ldlrad4	c18orf1
XLOC_031548	66.776	0.951613	0.2639	3.60595	0.000311007	0.00411716	XLOC_031548
XLOC_021216	992.023	0.945341	0.118013	8.0105	1.14245e-15	2.85993e-13	XLOC_021216
new_exon_scaffold_1418_264	40.6095	0.942513	0.355982	2.64764	0.00810562	0.0474005	new_exon_scaffold_1418_264
XLOC_037234	140.616	0.938439	0.190062	4.93753	7.91193e-07	3.35116e-05	ENSXETG00000008014				sh3bp2
new_exon_scaffold_38_1146	58.1465	0.936741	0.327857	2.85716	0.00427448	0.0296812	new_exon_scaffold_38_1146
XLOC_039574	116.158	0.931229	0.18967	4.90974	9.11973e-07	3.71758e-05	ENSXETG00000017899		formin-like 3 [Source:Xenbase;Acc:XB-GENE-6072905]	fhod3	fhod3
XLOC_019871	74.6746	0.929304	0.352241	2.63826	0.00833327	0.0484128	ENSXETG00000026439	100496820	sterile alpha motif domain containing 7 [Source:Xenbase;Acc:XB-GENE-948462]	samd7	samd7
XLOC_008505	939.271	0.926149	0.141716	6.53524	6.35063e-11	7.7989e-09	ENSXETG00000024011		SRY (sex determining region Y)-box 12 [Source:Xenbase;Acc:XB-GENE-483252]	sox12	sox12
XLOC_026211	2310.43	0.924377	0.10306	8.96933	2.98324e-19	9.873e-17	ENSXETG00000012429		acyl-CoA synthetase long-chain family member 4 [Source:Xenbase;Acc:XB-GENE-5966957]	acsl4	acsl3
XLOC_035529	1553.3	0.918349	0.162533	5.65021	1.60248e-08	1.18076e-06	ENSXETG00000001712		peroxisome proliferator-activated receptor gamma, coactivator-related 1 [Source:Xenbase;Acc:XB-GENE-6469512]	pprc1	pprc1
XLOC_003967	62.1649	0.91639	0.283553	3.23181	0.0012301	0.0117051	ENSXETG00000003576	100495636	carbohydrate (N-acetylglucosamine 6-O) sulfotransferase 6 [Source:Xenbase;Acc:XB-GENE-960885]	chst6	chst6
XLOC_041655	8013.16	0.911728	0.107228	8.50269	1.85252e-17	5.48065e-15	ENSXETG00000002710	100038078	REST corepressor 2 [Source:Xenbase;Acc:XB-GENE-482248]	rcor2	rcor2
XLOC_029290	2973.38	0.909212	0.0705347	12.8903	5.10624e-38	3.98818e-35	ENSXETG00000012944	100490156	forkhead box O6 [Source:Xenbase;Acc:XB-GENE-482993]	foxo6	foxo6
XLOC_035702	16369.9	0.906614	0.0776644	11.6735	1.74143e-31	1.0001e-28	XLOC_035702
XLOC_011099	111.494	0.899508	0.196859	4.56931	4.8934e-06	0.000150233	XLOC_011099
XLOC_045173	135.353	0.886106	0.264646	3.34826	0.000813195	0.00854139	XLOC_045173
XLOC_024932	537.09	0.883187	0.140732	6.27567	3.48137e-10	3.61581e-08	ENSXETG00000009497	100494667	ADAM metallopeptidase with thrombospondin type 1 motif, 10 [Source:Xenbase;Acc:XB-GENE-961723]	adamts10	adamts10
XLOC_024049	998.029	0.880757	0.130334	6.75766	1.40236e-11	1.95589e-09	ENSXETG00000000289	100495515	Bcl2 modifying factor [Source:Xenbase;Acc:XB-GENE-982389]	bmf	bmf
XLOC_032930	8053.9	0.871107	0.144652	6.02207	1.72198e-09	1.61651e-07	ENSXETG00000000835	100036601	nuclear factor I/B [Source:Xenbase;Acc:XB-GENE-486376]	nfib	nfib
XLOC_041706	713.67	0.870714	0.0833128	10.4511	1.44774e-25	6.5741e-23	ENSXETG00000022929
XLOC_029230	125.616	0.86277	0.191455	4.50638	6.59426e-06	0.000192331	ENSXETG00000014140	100485449	runt-related transcription factor 1 [Source:Xenbase;Acc:XB-GENE-483164]	runx1	runx1
XLOC_007069	138.742	0.862588	0.265804	3.24521	0.00117364	0.0112909	ENSXETG00000008209		pyroglutamylated RFamide peptide receptor-like [Source:Xenbase;Acc:XB-GENE-952811]		xb-gene-952811
XLOC_030749	996.284	0.86252	0.0809986	10.6486	1.77029e-26	8.23016e-24	ENSXETG00000003127	100144703	IKAROS family zinc finger 2 (Helios) [Source:Xenbase;Acc:XB-GENE-1013632]	ikzf2	ikzf2
XLOC_021660	174.837	0.857003	0.260546	3.28926	0.00100451	0.0100569	ENSXETG00000028055
XLOC_030392	999.268	0.855472	0.120094	7.12335	1.05334e-12	1.69979e-10	ENSXETG00000007761	100495357	Rho guanine nucleotide exchange factor (GEF) 26 [Source:Xenbase;Acc:XB-GENE-1011101]	arhgef26	sgef
new_exon_scaffold_1141_32	75.8313	0.8527	0.319446	2.66931	0.00760078	0.0452892	new_exon_scaffold_1141_32
XLOC_014990	159.516	0.840738	0.21707	3.87313	0.000107447	0.00181645	ENSXETG00000002525	100496270	solute carrier family 25, member 47 [Source:Xenbase;Acc:XB-GENE-6041480]	slc25a47	slc25a47
XLOC_022249	855.071	0.836603	0.115488	7.24409	4.35354e-13	7.79882e-11	ENSXETG00000018908	100124833	regulator of cell cycle [Source:Xenbase;Acc:XB-GENE-1006063]	rgcc	c13orf15
XLOC_014970	3434.49	0.830757	0.284579	2.91925	0.00350869	0.0254592	ENSXETG00000002524	734080	tryptophanyl-tRNA synthetase [Source:Xenbase;Acc:XB-GENE-954237]	wars	wars
XLOC_040181	178.15	0.826189	0.209699	3.93988	8.15212e-05	0.00146872	XLOC_040181
XLOC_011636	4173.82	0.825875	0.100752	8.19713	2.46189e-16	6.67651e-14	ENSXETG00000018211	100496692	ATPase family, AAA domain containing 2B [Source:Xenbase;Acc:XB-GENE-5956276]	atad2b	atad2b
XLOC_009173	269.959	0.82497	0.185501	4.44725	8.6975e-06	0.000240549	ENSXETG00000000079	101732423	HemK methyltransferase family member 1 [Source:Xenbase;Acc:XB-GENE-854934]	hemk1	hemk1
XLOC_014709	524.551	0.816268	0.208106	3.92237	8.76813e-05	0.00154938	ENSXETG00000007588		apoptosis enhancing nuclease [Source:Xenbase;Acc:XB-GENE-949418]	aen	aen
XLOC_018292	207.798	0.815415	0.158554	5.14281	2.70653e-07	1.3179e-05	ENSXETG00000010723	394636	purinergic receptor P2Y, G-protein coupled, 2 [Source:Xenbase;Acc:XB-GENE-1005097]	p2ry2	p2ry2
XLOC_018780	70.9587	0.814308	0.281877	2.88887	0.00386627	0.0275185	ENSXETG00000000356
XLOC_015101	4309.79	0.813918	0.227082	3.58425	0.00033805	0.00439957	ENSXETG00000002934	548428	phenylalanyl-tRNA synthetase, beta subunit [Source:Xenbase;Acc:XB-GENE-1015823]	farsb	farsb
XLOC_009214	2181.07	0.808198	0.142621	5.66674	1.4554e-08	1.08467e-06	ENSXETG00000007320	100151737	sema domain, immunoglobulin domain (Ig), short basic domain, secreted, (semaphorin) 3B [Source:Xenbase;Acc:XB-GENE-921561]	sema3b	sema3b
new_exon_scaffold_363_627	1212.4	0.798933	0.078593	10.1654	2.82829e-24	1.175e-21	new_exon_scaffold_363_627
XLOC_014484	126.025	0.798897	0.207947	3.84182	0.000122124	0.00201057	XLOC_014484
XLOC_037297	746.934	0.798561	0.0923534	8.6468	5.29619e-18	1.64148e-15	ENSXETG00000004748	100498044	olfactomedin-like 2B [Source:Xenbase;Acc:XB-GENE-960543]	olfml2b	olfml2b
new_exon_scaffold_6914_1826	2087.81	0.798535	0.105561	7.5647	3.88764e-14	7.85716e-12	new_exon_scaffold_6914_1826
new_exon_scaffold_470_645	98.9105	0.798191	0.207783	3.84147	0.000122301	0.00201057	new_exon_scaffold_470_645
XLOC_025884	1485	0.796191	0.161641	4.92566	8.40752e-07	3.5078e-05	ENSXETG00000007838		ADAM metallopeptidase with thrombospondin type 1 motif, 7 [Source:Xenbase;Acc:XB-GENE-6037434]	adamts7	adamts7
XLOC_026280	116.307	0.784159	0.254452	3.08175	0.00205785	0.017135	XLOC_026280
XLOC_015150	814.514	0.766914	0.130853	5.86088	4.60425e-09	3.92588e-07	ENSXETG00000019612	407961	ectonucleoside triphosphate diphosphohydrolase 2 [Source:Xenbase;Acc:XB-GENE-5810181]	entpd2	entpd2
XLOC_021529	2972.3	0.765	0.0647101	11.822	3.00551e-32	1.77835e-29	ENSXETG00000019375		REV1, polymerase (DNA directed) [Source:Xenbase;Acc:XB-GENE-968197]	rev1	rev1
XLOC_017738	98.1717	0.76247	0.267796	2.8472	0.00441055	0.0303876	ENSXETG00000008674	493207	PR domain containing 1, with ZNF domain [Source:Xenbase;Acc:XB-GENE-853254]	prdm1	prdm1
XLOC_028974	163.709	0.761621	0.276183	2.75767	0.00582153	0.0373182	ENSXETG00000005902	100124954	phosphoribosyl transferase domain containing 1 [Source:Xenbase;Acc:XB-GENE-942165]	prtfdc1	prtfdc1
XLOC_026747	1759.74	0.756246	0.113337	6.67253	2.51439e-11	3.33986e-09	ENSXETG00000011083	493497	AHA1, activator of heat shock 90kDa protein ATPase homolog 1 [Source:Xenbase;Acc:XB-GENE-1006913]	ahsa1	ahsa1
XLOC_040865	879.69	0.754143	0.128217	5.88177	4.0591e-09	3.50699e-07	ENSXETG00000019757	100038300	mannan-binding lectin serine peptidase 1 (C4/C2 activating component of Ra-reactive factor) [Source:Xenbase;Acc:XB-GENE-984453]	masp1	masp1
XLOC_023829	3000.42	0.749871	0.0697367	10.7529	5.74347e-27	2.80367e-24	XLOC_023829
XLOC_042469	421.816	0.737058	0.163592	4.50547	6.62268e-06	0.000192331	ENSXETG00000016685		Hermansky-Pudlak syndrome 5 [Source:Xenbase;Acc:XB-GENE-5931110]	hps5	hps5
XLOC_025676	4090.43	0.734705	0.10164	7.22854	4.88222e-13	8.66638e-11	ENSXETG00000008163	595063	solute carrier family 13 (sodium/sulfate symporter), member 4 [Source:RefSeq peptide;Acc:NP_001025671]	slc13a4	np_001025671.1
XLOC_007610	367.383	0.733298	0.207286	3.53761	0.000403762	0.00505105	ENSXETG00000022614		epithelial cell adhesion molecule [Source:Xenbase;Acc:XB-GENE-986667]	epcam	epcam
XLOC_034573	341.486	0.731055	0.136524	5.35479	8.56574e-08	4.89049e-06	ENSXETG00000019731		solute carrier family 13 (sodium-dependent citrate transporter), member 5 [Source:Xenbase;Acc:XB-GENE-983513]	slc13a5	slc13a5
XLOC_029280	5954.94	0.73102	0.0790857	9.24339	2.3881e-20	8.4782e-18	ENSXETG00000012923		human immunodeficiency virus type I enhancer binding protein 3 [Source:Xenbase;Acc:XB-GENE-482557]	hivep3	hivep3
XLOC_038833	386.774	0.730739	0.204437	3.5744	0.000351035	0.00453928	ENSXETG00000004012	496754	monoacylglycerol O-acyltransferase 2, gene 1 [Source:Xenbase;Acc:XB-GENE-6040330]	mogat2.1	mogat2.1
XLOC_045220	521.115	0.728795	0.160028	4.55417	5.25937e-06	0.000159463	ENSXETG00000013956		methylenetetrahydrofolate dehydrogenase (NADP+ dependent) 1-like [Source:Xenbase;Acc:XB-GENE-1011645]	mthfd1l	mthfd1l
XLOC_021772	3538.18	0.724767	0.0829237	8.74017	2.32763e-18	7.33055e-16	ENSXETG00000013658		DOT1-like histone H3K79 methyltransferase [Source:Xenbase;Acc:XB-GENE-6033925]	dot1l	dot1l
XLOC_020519	194.342	0.721792	0.235514	3.06475	0.00217849	0.0178385	ENSXETG00000008828	100485441	heat shock 70kDa protein 1B [Source:Xenbase;Acc:XB-GENE-5915622]	hspa1b	hspa1b
XLOC_004409	448.997	0.721447	0.204201	3.53302	0.000410835	0.00511604	ENSXETG00000004573	100498205	hydroxysteroid (17-beta) dehydrogenase 14 [Source:Xenbase;Acc:XB-GENE-986127]	hsd17b14	hsd17b14
XLOC_022452	456.234	0.721433	0.148152	4.86954	1.11856e-06	4.40345e-05	ENSXETG00000025778	100124914	oxidoreductase NAD-binding domain containing 1 [Source:Xenbase;Acc:XB-GENE-971236]	oxnad1	oxnad1
XLOC_023344	159.792	0.720126	0.230798	3.12015	0.00180759	0.0155279	XLOC_023344
XLOC_043902	280.475	0.716906	0.245026	2.92583	0.00343538	0.0250256	ENSXETG00000022460	100379790	gem (nuclear organelle) associated protein 4 [Source:Xenbase;Acc:XB-GENE-1001764]	gemin4	gemin4
XLOC_002017	12875.2	0.716636	0.0588405	12.1793	4.0071e-34	2.52396e-31	ENSXETG00000014950	100216100	coiled-coil domain containing 136 [Source:Xenbase;Acc:XB-GENE-5992991]	ccdc136	ccdc136
XLOC_040210	524.586	0.71562	0.210151	3.40526	0.000661019	0.00728389	ENSXETG00000024151	100124932	Src homology 2 domain containing transforming protein D [Source:Xenbase;Acc:XB-GENE-492409]	shd	shd
XLOC_015760	79.2435	0.715092	0.262665	2.72245	0.00647995	0.0403854	ENSXETG00000009225		adrenomedullin [Source:Xenbase;Acc:XB-GENE-494037]	adm	adm
XLOC_041463	76.4533	0.713994	0.256669	2.78176	0.00540643	0.0352474	XLOC_041463
XLOC_032676	146.601	0.712956	0.207769	3.43148	0.000600289	0.00680677	ENSXETG00000007393	100124325	glycoprotein (transmembrane) nmb [Source:Xenbase;Acc:XB-GENE-983263]	gpnmb	gpnmb
XLOC_006954	118.549	0.709971	0.264705	2.68212	0.00731578	0.04405	XLOC_006954
XLOC_026814	126.503	0.707964	0.237022	2.98691	0.00281816	0.0216048	ENSXETG00000023890	100496172	cathepsin L [Source:Xenbase;Acc:XB-GENE-5907229]	ctsl	ctsl1
new_exon_scaffold_511_1927	1532.05	0.704253	0.178891	3.93677	8.25861e-05	0.0014772	new_exon_scaffold_511_1927
new_exon_scaffold_63_915	979.027	0.703153	0.143464	4.90126	9.52244e-07	3.84959e-05	new_exon_scaffold_63_915
new_exon_scaffold_101_1589	79.6294	0.700602	0.222988	3.14188	0.00167865	0.0147226	new_exon_scaffold_101_1589
XLOC_034468	1717.9	0.700149	0.131537	5.32283	1.02166e-07	5.6412e-06	ENSXETG00000008129	100498276	ADAM metallopeptidase with thrombospondin type 1 motif, 3 [Source:Xenbase;Acc:XB-GENE-490472]	adamts3	adamts3
XLOC_031628	1272.8	0.700066	0.0757344	9.2437	2.38118e-20	8.4782e-18	ENSXETG00000002013	496873	Cdk5 and Abl enzyme substrate 2 [Source:Xenbase;Acc:XB-GENE-963205]	cables2	cables2
XLOC_004992	21394.3	0.698376	0.197967	3.52774	0.000419122	0.00518946	ENSXETG00000015636		lysine (K)-specific demethylase 6B [Source:Xenbase;Acc:XB-GENE-6067077]	kdm6b	kdm6b
XLOC_033927	390.463	0.697336	0.152036	4.58664	4.50443e-06	0.000140501	ENSXETG00000023077				np_001165749.1
XLOC_012213	181.369	0.695683	0.236199	2.94533	0.0032261	0.0238335	ENSXETG00000003118
XLOC_015432	1201.3	0.694059	0.125264	5.54078	3.01127e-08	1.99315e-06	XLOC_015432
XLOC_013890	2191.71	0.690563	0.147393	4.68518	2.79709e-06	9.4282e-05	ENSXETG00000011890		arginine-glutamic acid dipeptide (RE) repeats [Source:Xenbase;Acc:XB-GENE-919902]	rere	rere
XLOC_027643	2596.71	0.689854	0.147643	4.67244	2.97638e-06	9.96856e-05	ENSXETG00000014621		importin 4 [Source:Xenbase;Acc:XB-GENE-493034]	ipo4
XLOC_005928	1697.89	0.684652	0.12561	5.45062	5.01945e-08	3.14134e-06	ENSXETG00000006929	100490743	StAR-related lipid transfer (START) domain containing 4 [Source:Xenbase;Acc:XB-GENE-5944117]	stard4	stard4
XLOC_035123	1982.28	0.68429	0.116862	5.85554	4.75457e-09	4.01895e-07	XLOC_035123
XLOC_023568	3867.99	0.683657	0.163763	4.17466	2.98429e-05	0.000659106	ENSXETG00000020146		enhancer of zeste 2 polycomb repressive complex 2 subunit [Source:Xenbase;Acc:XB-GENE-956215]	ezh2
XLOC_007068	512.662	0.680129	0.153765	4.42316	9.72674e-06	0.000264518	ENSXETG00000008511	548941	family with sequence similarity 136, member A [Source:Xenbase;Acc:XB-GENE-943724]	fam136a	fam136a
XLOC_032066	952.872	0.676043	0.145235	4.65483	3.24256e-06	0.00010695	ENSXETG00000000703	734079	BRX1, biogenesis of ribosomes [Source:Xenbase;Acc:XB-GENE-1007993]	brix1	brix1
new_exon_scaffold_110_785	4384.73	0.670279	0.158937	4.21728	2.47272e-05	0.000564705	new_exon_scaffold_110_785
XLOC_035022	443.431	0.666273	0.126153	5.28146	1.28156e-07	6.91262e-06	ENSXETG00000015973	100497757	RNA pseudouridylate synthase domain containing 2 [Source:Xenbase;Acc:XB-GENE-994596]	rpusd2	rpusd2
XLOC_017739	298.805	0.666147	0.119162	5.59027	2.26721e-08	1.60397e-06	ENSXETG00000019268		absent in melanoma 1 [Source:Xenbase;Acc:XB-GENE-989534]	aim1
XLOC_009177	1215.15	0.665376	0.199412	3.33668	0.000847847	0.0088012	ENSXETG00000000073	549179	mesencephalic astrocyte-derived neurotrophic factor [Source:Xenbase;Acc:XB-GENE-953087]	manf	manf
XLOC_016559	2710.37	0.661416	0.118008	5.60486	2.08422e-08	1.49071e-06	XLOC_016559
XLOC_038521	138.211	0.66115	0.215893	3.0624	0.00219567	0.0179114	XLOC_038521
XLOC_033519	5033.78	0.66028	0.0666267	9.91013	3.7615e-23	1.46894e-20	ENSXETG00000007198	733916	nudix (nucleoside diphosphate linked moiety X)-type motif 22 [Source:Xenbase;Acc:XB-GENE-5961541]	nudt22	nudt22
XLOC_037511	1201.12	0.658942	0.151913	4.33763	1.44027e-05	0.000362407	ENSXETG00000005000		protein kinase, X-linked [Source:Xenbase;Acc:XB-GENE-6046135]	prkx	prkx
XLOC_030364	741.586	0.656018	0.144836	4.52939	5.91543e-06	0.000176074	ENSXETG00000012306	100494967	solute carrier family 33 (acetyl-CoA transporter), member 1 [Source:Xenbase;Acc:XB-GENE-971528]	slc33a1	slc33a1
new_exon_scaffold_725_1070	108.734	0.654192	0.220938	2.96098	0.00306662	0.0229773	new_exon_scaffold_725_1070
XLOC_010738	125.901	0.652574	0.229329	2.84558	0.004433	0.0304677	XLOC_010738
XLOC_026631	1237.73	0.652001	0.18042	3.61379	0.000301755	0.00402188	XLOC_026631
XLOC_013424	618.625	0.649425	0.160318	4.05085	5.10325e-05	0.00100653	ENSXETG00000014527	100497878	cysteine-rich with EGF-like domains 2 [Source:Xenbase;Acc:XB-GENE-999014]	creld2	creld2
XLOC_034047	648.031	0.648996	0.17777	3.65076	0.000261463	0.00359359	ENSXETG00000013793	100125156	SET domain containing 6 [Source:Xenbase;Acc:XB-GENE-998235]	setd6	setd6
XLOC_026673	1773.92	0.648225	0.139184	4.65733	3.2033e-06	0.000106193	ENSXETG00000012959	407895	ATPase family, AAA domain containing 3A [Source:Xenbase;Acc:XB-GENE-946129]	atad3a	atad3a
XLOC_030379	1664.99	0.647327	0.13174	4.91368	8.93839e-07	3.6828e-05	XLOC_030379
new_exon_scaffold_92_1207	3101.73	0.641285	0.0800888	8.00717	1.17379e-15	2.9012e-13	new_exon_scaffold_92_1207
XLOC_040868	3600.24	0.640683	0.230435	2.78032	0.0054306	0.0353813	ENSXETG00000003077		transferrin receptor [Source:Xenbase;Acc:XB-GENE-487708]	tfrc	tfrc
XLOC_004988	3572.29	0.640488	0.150445	4.2573	2.06911e-05	0.000485609	ENSXETG00000015636		lysine (K)-specific demethylase 6B [Source:Xenbase;Acc:XB-GENE-6067077]	kdm6b	kdm6b
XLOC_021716	3900.81	0.63982	0.0886213	7.21971	5.20973e-13	9.00223e-11	XLOC_021716
XLOC_004529	194.07	0.639246	0.202433	3.15782	0.00158953	0.0141837	ENSXETG00000026298	394727	phosphatidylinositol transfer protein, beta [Source:Xenbase;Acc:XB-GENE-5775924]	pitpnb	pitpnb
XLOC_008265	262.748	0.63871	0.167911	3.80386	0.000142459	0.00226151	ENSXETG00000026708
XLOC_023824	1056.88	0.638341	0.0815737	7.82533	5.06336e-15	1.22058e-12	ENSXETG00000015939	100038072	SMAD family member 6 [Source:Xenbase;Acc:XB-GENE-481307]	smad6	smad6
XLOC_017006	226.83	0.636488	0.174234	3.65306	0.00025913	0.00359103	ENSXETG00000019577		tektin 3 [Source:Xenbase;Acc:XB-GENE-989321]	tekt3	tekt3
XLOC_027945	1528.75	0.635874	0.0966113	6.58177	4.64871e-11	5.85618e-09	ENSXETG00000012186	100038087	cyclin J [Source:Xenbase;Acc:XB-GENE-485597]	ccnj	ccnj
XLOC_032139	173.214	0.635768	0.161103	3.94633	7.93567e-05	0.00143849	ENSXETG00000012581		WW domain binding protein 2 [Source:Xenbase;Acc:XB-GENE-993857]	wbp2	wbp2
XLOC_019896	1028.31	0.633433	0.0824005	7.68725	1.50328e-14	3.41315e-12	ENSXETG00000006633	100170591	zinc finger protein 706 [Source:Xenbase;Acc:XB-GENE-980122]	znf706	znf706
XLOC_017139	288.568	0.633404	0.163235	3.88033	0.000104313	0.00177578	ENSXETG00000013463	496847	zinc finger, MYND-type containing 12 [Source:Xenbase;Acc:XB-GENE-978195]	zmynd12	zmynd12
new_exon_scaffold_18_501	248.273	0.630713	0.158372	3.98248	6.81994e-05	0.00127554	new_exon_scaffold_18_501
XLOC_006568	6748.1	0.629628	0.148331	4.24476	2.18831e-05	0.000509285	ENSXETG00000002320	548548	leucyl-tRNA synthetase [Source:Xenbase;Acc:XB-GENE-972511]	lars	lars
XLOC_019411	609.307	0.625986	0.218505	2.86485	0.00417202	0.0291563	XLOC_019411
XLOC_045424	2250.15	0.624621	0.108936	5.73383	9.8188e-09	7.48914e-07	XLOC_045424
XLOC_035655	3035.46	0.623262	0.0948261	6.57268	4.94177e-11	6.14605e-09	ENSXETG00000010136	779484	homer scaffolding protein 3 [Source:Xenbase;Acc:XB-GENE-962123]	homer3	homer3
XLOC_013102	12463.9	0.622973	0.0858089	7.26001	3.87067e-13	7.06344e-11	ENSXETG00000027983		myelin transcription factor 1-like [Source:Xenbase;Acc:XB-GENE-988137]	myt1l	myt1l
XLOC_010205	5052.12	0.620671	0.151021	4.10983	3.95959e-05	0.000832238	ENSXETG00000010014	395027	nucleolar and coiled-body phosphoprotein 1 [Source:Xenbase;Acc:XB-GENE-6454592]	nolc1	nolc1
XLOC_010205	5052.12	0.620671	0.151021	4.10983	3.95959e-05	0.000832238	ENSXETG00000010013	448363	myozenin 1 [Source:Xenbase;Acc:XB-GENE-987357]	myoz1	myoz1
XLOC_021025	912.463	0.620476	0.153712	4.03661	5.42283e-05	0.00105614	ENSXETG00000022077	595016	WD repeat domain 12 [Source:Xenbase;Acc:XB-GENE-945426]	wdr12	wdr12
XLOC_035124	180.157	0.620277	0.181291	3.42144	0.000622913	0.00699023	ENSXETG00000000686	619359	XK, Kell blood group complex subunit-related family, member 6 [Source:Xenbase;Acc:XB-GENE-983572]	xkr6	xkr6
XLOC_013693	11159.7	0.620131	0.105357	5.88597	3.95731e-09	3.43424e-07	ENSXETG00000020744	100494114	mitogen-activated protein kinase 6 [Source:Xenbase;Acc:XB-GENE-478419]	mapk6	mapk6
XLOC_012885	938.985	0.61829	0.151803	4.07296	4.64185e-05	0.000938094	ENSXETG00000027655	394941	solute carrier family 25, member 40 [Source:Xenbase;Acc:XB-GENE-1003942]	slc25a40	slc25a40
XLOC_045436	2219.53	0.614988	0.108577	5.66409	1.47808e-08	1.09737e-06	ENSXETG00000023755	448205	argonaute RISC catalytic component 2 [Source:Xenbase;Acc:XB-GENE-1001916]	ago2	eif2c2
XLOC_006150	3983.69	0.61481	0.0964496	6.37442	1.83662e-10	2.09718e-08	ENSXETG00000021724	493223	N(alpha)-acetyltransferase 10, NatA catalytic subunit [Source:Xenbase;Acc:XB-GENE-966356]	naa10	naa10
XLOC_023599	780.948	0.614096	0.146703	4.18599	2.83928e-05	0.000634323	ENSXETG00000026830	496960	twinfilin actin binding protein 1 [Source:Xenbase;Acc:XB-GENE-489056]	twf1	twf1
XLOC_037851	5823.52	0.613905	0.122747	5.0014	5.6916e-07	2.50302e-05	ENSXETG00000009151	594940	septin 12 [Source:Xenbase;Acc:XB-GENE-5894593]	sept12	sept12
XLOC_006486	21693.7	0.611764	0.126371	4.84103	1.29171e-06	4.95519e-05	ENSXETG00000020123	496556	eukaryotic translation initiation factor 4A1 [Source:Xenbase;Acc:XB-GENE-491256]	eif4a1	eif4a1
XLOC_014748	521.965	0.611118	0.130933	4.66739	3.05045e-06	0.000101644	ENSXETG00000007594	100125128	mitochondrial ribosomal protein L46 [Source:Xenbase;Acc:XB-GENE-970912]	mrpl46	mrpl46
XLOC_038323	658.738	0.608172	0.146892	4.14025	3.46924e-05	0.000743582	ENSXETG00000013488	779995	notchless homolog 1 [Source:Xenbase;Acc:XB-GENE-984059]	nle1	nle1
XLOC_010822	163.96	0.60506	0.19501	3.10272	0.00191753	0.0162367	ENSXETG00000019780	100492205	Ras association (RalGDS/AF-6) domain family (N-terminal) member 10 [Source:Xenbase;Acc:XB-GENE-5915049]	rassf10	rassf10
XLOC_018270	183.757	0.604333	0.177603	3.40272	0.000667184	0.00734353	XLOC_018270
XLOC_027604	2421.74	0.604218	0.0773177	7.81475	5.50738e-15	1.31143e-12	ENSXETG00000011342	448350	ADP-ribosylation factor-like 4A [Source:Xenbase;Acc:XB-GENE-5783083]	arl4a	arl4a
XLOC_021848	5963.18	0.603697	0.047879	12.6088	1.88851e-36	1.31697e-33	XLOC_021848
XLOC_043839	4719.74	0.603222	0.142126	4.24426	2.19311e-05	0.000509794	ENSXETG00000014793		regulator of chromosome condensation 2 [Source:Xenbase;Acc:XB-GENE-996297]	rcc2	rcc2
XLOC_024233	583.399	0.602848	0.115399	5.22403	1.75071e-07	8.97229e-06	ENSXETG00000010208	100494449	FOS-like antigen 2 [Source:Xenbase;Acc:XB-GENE-6258093]	fosl2	fosl2
XLOC_023428	314.54	0.601761	0.121854	4.93836	7.87836e-07	3.34419e-05	ENSXETG00000003171	549017	leukocyte receptor cluster (LRC) member 1 [Source:Xenbase;Acc:XB-GENE-494175]	leng1	leng1
XLOC_007338	243.322	0.600614	0.188071	3.19356	0.00140531	0.012919	ENSXETG00000002917	100486087	insulinoma-associated 2 [Source:Xenbase;Acc:XB-GENE-986609]	insm2	insm2
XLOC_045313	1442.92	0.600601	0.0948221	6.33397	2.38928e-10	2.63577e-08	XLOC_045313
XLOC_018690	1391.9	0.600552	0.170473	3.52286	0.000426911	0.00527191	ENSXETG00000025483				mrpl12
new_exon_scaffold_423_978	107.791	0.600119	0.214506	2.79768	0.00514718	0.0340887	new_exon_scaffold_423_978
new_exon_scaffold_702_1945	102.621	0.599592	0.2283	2.62633	0.00863102	0.049699	new_exon_scaffold_702_1945
new_exon_scaffold_76_804	93.4622	0.599472	0.222024	2.70003	0.00693324	0.0424917	new_exon_scaffold_76_804
XLOC_041360	1738.66	0.598958	0.137005	4.37181	1.23221e-05	0.000318678	ENSXETG00000011515		NOP2 nucleolar protein [Source:Xenbase;Acc:XB-GENE-962291]	nop2	nop2
XLOC_010511	553.733	0.59759	0.102386	5.83664	5.32645e-09	4.44462e-07	ENSXETG00000018279		solute carrier family 7 (neutral amino acid transporter light chain, asc system), member 10 [Source:Xenbase;Acc:XB-GENE-987435]	slc7a10	slc7a10
XLOC_040627	6464.45	0.597001	0.148213	4.02799	5.62561e-05	0.00108758	ENSXETG00000005504	100492323	solute carrier family 7 (cationic amino acid transporter, y+ system), member 1 [Source:Xenbase;Acc:XB-GENE-984439]	slc7a1	slc7a1
XLOC_017651	99.4694	0.596365	0.226669	2.63099	0.00851358	0.0491823	ENSXETG00000023819	100124959	similar to candidate tumor suppressor OVCA2 [Source:Xenbase;Acc:XB-GENE-978283]	ovca2	ovca2
XLOC_035708	1386.84	0.59371	0.133883	4.43453	9.22726e-06	0.00025305	XLOC_035708
new_exon_scaffold_4_695	422.199	0.592841	0.146843	4.03726	5.40796e-05	0.0010549	new_exon_scaffold_4_695
new_exon_scaffold_531_1255	247.857	0.592797	0.154548	3.83569	0.00012521	0.00204591	new_exon_scaffold_531_1255
XLOC_037541	1488.48	0.592036	0.0850183	6.96363	3.31624e-12	5.05882e-10	ENSXETG00000024509	100216197	solute carrier family 25 (mitochondrial carrier; phosphate carrier), member 23 [Source:Xenbase;Acc:XB-GENE-5998763]	slc25a23	slc25a23
XLOC_017129	1287.21	0.590747	0.0895123	6.59962	4.122e-11	5.29514e-09	ENSXETG00000013442		coiled-coil domain containing 30 [Source:Xenbase;Acc:XB-GENE-1004904]	ccdc30	ccdc30
XLOC_013778	6828.71	0.589465	0.144923	4.06743	4.75343e-05	0.000954891	ENSXETG00000027327	100485685	oxytocin/neurophysin I prepropeptide [Source:Xenbase;Acc:XB-GENE-478274]	oxt	oxt
new_exon_scaffold_143_122	240.939	0.587654	0.133702	4.39525	1.10644e-05	0.000295141	new_exon_scaffold_143_122
XLOC_017619	713.734	0.586772	0.148753	3.94461	7.99306e-05	0.00144511	ENSXETG00000014778	734039	nuclear fragile X mental retardation protein interacting protein 1 [Source:Xenbase;Acc:XB-GENE-1015991]	nufip1	nufip1
XLOC_032061	1285.41	0.586564	0.123499	4.74955	2.03868e-06	7.27739e-05	ENSXETG00000000706	100158606	DnaJ (Hsp40) homolog, subfamily C, member 21 [Source:Xenbase;Acc:XB-GENE-1008007]	dnajc21	dnajc21
XLOC_032601	5182.55	0.584498	0.136438	4.28398	1.83578e-05	0.000440904	ENSXETG00000011876	394632	eukaryotic translation termination factor 1 [Source:Xenbase;Acc:XB-GENE-5744577]	etf1	etf1
XLOC_043857	87.6418	0.582076	0.215185	2.705	0.00683047	0.0420201	XLOC_043857
XLOC_030908	813.93	0.581703	0.142044	4.09522	4.2177e-05	0.000874254	ENSXETG00000025903	496953	DEAD (Asp-Glu-Ala-Asp) box polypeptide 52 [Source:Xenbase;Acc:XB-GENE-993518]	ddx52	ddx52
XLOC_016938	203.421	0.581515	0.199346	2.91711	0.00353291	0.0255874	ENSXETG00000021122	100145170	5'-nucleotidase, cytosolic IIIA [Source:Xenbase;Acc:XB-GENE-1004833]	nt5c3a	nt5c3
XLOC_029727	7212.58	0.581177	0.0809444	7.17996	6.97314e-13	1.18398e-10	ENSXETG00000027887	394677	tribbles pseudokinase 2 [Source:Xenbase;Acc:XB-GENE-489426]	trib2	trib2
XLOC_033526	3152.45	0.578951	0.0753503	7.68346	1.54853e-14	3.47546e-12	ENSXETG00000007199	549061	protein phosphatase 1, regulatory (inhibitor) subunit 14B [Source:Xenbase;Acc:XB-GENE-485314]	ppp1r14b	ppp1r14b
XLOC_020889	1652.07	0.578946	0.15161	3.81865	0.000134185	0.00215823	ENSXETG00000025316	549990	NADH dehydrogenase (ubiquinone) 1 beta subcomplex, 7, 18kDa [Source:Xenbase;Acc:XB-GENE-1005640]	ndufb7	ndufb7
XLOC_020889	1652.07	0.578946	0.15161	3.81865	0.000134185	0.00215823	ENSXETG00000005537
XLOC_034057	408.559	0.577604	0.169057	3.41661	0.000634051	0.00707761	ENSXETG00000013741	548877	GINS complex subunit 3 (Psf3 homolog) [Source:Xenbase;Acc:XB-GENE-998288]	gins3	gins3
XLOC_001586	5744.04	0.577553	0.104864	5.50764	3.63684e-08	2.37501e-06	ENSXETG00000014366		feline leukemia virus subgroup C cellular receptor 1 [Source:Xenbase;Acc:XB-GENE-6050557]	flvcr1	flvcr1
XLOC_002721	1665.21	0.576915	0.10841	5.32161	1.02851e-07	5.6412e-06	ENSXETG00000016821	496516	UTP15, U3 small nucleolar ribonucleoprotein, homolog [Source:Xenbase;Acc:XB-GENE-491403]	utp15	utp15
XLOC_007178	1122.29	0.575318	0.143855	3.9993	6.35313e-05	0.00119856	ENSXETG00000023249				rrs1
XLOC_028055	2457.6	0.574253	0.15758	3.6442	0.000268224	0.00366247	ENSXETG00000007936	780288	phenylalanyl-tRNA synthetase, alpha subunit [Source:Xenbase;Acc:XB-GENE-946393]	farsa	farsa
new_exon_scaffold_52_768	517.84	0.573711	0.171905	3.33738	0.000845728	0.00878388	new_exon_scaffold_52_768
XLOC_027218	984.639	0.572863	0.0894883	6.40154	1.53817e-10	1.76673e-08	ENSXETG00000000121		kinesin family member 13B [Source:Xenbase;Acc:XB-GENE-956968]	kif13b	kif13b
new_exon_scaffold_790_473	430.74	0.572173	0.168733	3.391	0.000696379	0.00758789	new_exon_scaffold_790_473
XLOC_018487	1355.07	0.571657	0.0919238	6.21882	5.00919e-10	5.04173e-08	ENSXETG00000025382	100484998	xin actin binding repeat containing 1 [Source:Xenbase;Acc:XB-GENE-6039812]	xirp1	xirp1
XLOC_018487	1355.07	0.571657	0.0919238	6.21882	5.00919e-10	5.04173e-08	ENSXETG00000004213	779538	DEAH (Asp-Glu-Ala-His) box helicase 30 [Source:Xenbase;Acc:XB-GENE-5777932]	dhx30	dhx30
XLOC_017070	114.371	0.571257	0.193484	2.95248	0.00315236	0.0234604	XLOC_017070
XLOC_017829	522.421	0.570963	0.112168	5.09024	3.57605e-07	1.66316e-05	ENSXETG00000022667		family with sequence similarity 83, member G [Source:Xenbase;Acc:XB-GENE-6258742]	fam83g	fam83g
XLOC_024818	271.022	0.570744	0.174118	3.27791	0.0010458	0.0103289	ENSXETG00000017637				clec11a
XLOC_041161	905.694	0.569613	0.154822	3.67914	0.000234025	0.00332816	ENSXETG00000003783		ankyrin repeat and BTB (POZ) domain containing 2 [Source:Xenbase;Acc:XB-GENE-984511]	abtb2	abtb2
new_exon_scaffold_236_380	1328.59	0.568584	0.116704	4.87202	1.10463e-06	4.37906e-05	new_exon_scaffold_236_380
XLOC_025389	2924.98	0.568561	0.0671571	8.46614	2.53661e-17	7.39251e-15	ENSXETG00000020336		prominin 1 [Source:Xenbase;Acc:XB-GENE-853793]	prom1	prom1
XLOC_023817	469.187	0.568267	0.130244	4.36309	1.28238e-05	0.000330341	XLOC_023817
XLOC_040207	5272.84	0.567937	0.0957831	5.9294	3.04038e-09	2.7108e-07	ENSXETG00000024144	496421	DnaJ (Hsp40) homolog, subfamily A, member 1 [Source:Xenbase;Acc:XB-GENE-976936]	dnaja1	dnaja1
XLOC_027108	4287.74	0.566398	0.121754	4.65199	3.28747e-06	0.000108066	ENSXETG00000026047	493211	SMAD family member 1 [Source:Xenbase;Acc:XB-GENE-1018193]	smad1	smad1
XLOC_019916	619.267	0.564369	0.115662	4.87948	1.06367e-06	4.24728e-05	ENSXETG00000009217	100127617	leucine rich repeat containing 34 [Source:Xenbase;Acc:XB-GENE-998066]	lrrc34	lrrc34
XLOC_041629	230.083	0.563508	0.165084	3.41347	0.00064142	0.00712147	XLOC_041629
XLOC_022418	1081.25	0.562947	0.0953304	5.90522	3.52174e-09	3.06989e-07	ENSXETG00000010534	550100	polymerase (RNA) III (DNA directed) polypeptide D, 44kDa [Source:Xenbase;Acc:XB-GENE-1014712]	polr3d	polr3d
new_exon_scaffold_328_753	165.162	0.561789	0.210803	2.66499	0.00769909	0.0457076	new_exon_scaffold_328_753
XLOC_043277	2280.7	0.561094	0.0990143	5.6668	1.45485e-08	1.08467e-06	ENSXETG00000007638	407966	charged multivesicular body protein 2B [Source:Xenbase;Acc:XB-GENE-948820]	chmp2b	chmp2b
XLOC_005323	2268.36	0.558895	0.0671893	8.31822	8.92931e-17	2.49077e-14	ENSXETG00000000578	100145424	GRP1 (general receptor for phosphoinositides 1)-associated scaffold protein [Source:Xenbase;Acc:XB-GENE-943584]	grasp	grasp
XLOC_005323	2268.36	0.558895	0.0671893	8.31822	8.92931e-17	2.49077e-14	ENSXETG00000000572	733849	activin A receptor, type IB [Source:Xenbase;Acc:XB-GENE-483904]	acvr1b	acvr1b
XLOC_029282	1033.33	0.558083	0.207567	2.68869	0.00717329	0.0435121	ENSXETG00000012969	548855	regulator of chromosome condensation 1 [Source:Xenbase;Acc:XB-GENE-979094]	rcc1	rcc1
XLOC_028872	585.112	0.555664	0.108221	5.13454	2.82834e-07	1.36698e-05	XLOC_028872
XLOC_008404	1574.97	0.554537	0.141253	3.92584	8.64283e-05	0.00152862	ENSXETG00000011004	100145468	WD repeat domain 36 [Source:Xenbase;Acc:XB-GENE-972602]	wdr36	wdr36
XLOC_003982	296.667	0.553963	0.175731	3.15233	0.00161974	0.0143956	ENSXETG00000003563	100127601	methenyltetrahydrofolate synthetase domain containing [Source:Xenbase;Acc:XB-GENE-5787582]	mthfsd	mthfsd
XLOC_044122	484.315	0.55369	0.109373	5.06243	4.13952e-07	1.87537e-05	ENSXETG00000016584	394948	solute carrier family 22 (organic cation/zwitterion transporter), member 4 [Source:Xenbase;Acc:XB-GENE-5858686]	slc22a4	slc22a4
XLOC_035161	1340.83	0.553511	0.146158	3.78708	0.00015243	0.00239064	ENSXETG00000000663	100216032	translocation associated membrane protein 2 [Source:Xenbase;Acc:XB-GENE-960498]	tram2	tram2
XLOC_036450	2119.82	0.553222	0.0990091	5.58759	2.30242e-08	1.60754e-06	ENSXETG00000009635	548776	LETM1 domain containing 1 [Source:Xenbase;Acc:XB-GENE-962658]	letmd1	letmd1
XLOC_045061	18960.2	0.551567	0.0928181	5.94244	2.80806e-09	2.53843e-07	ENSXETG00000001232	100496503	DNA (cytosine-5-)-methyltransferase 3 alpha [Source:Xenbase;Acc:XB-GENE-959529]	dnmt3a	dnmt3a
XLOC_042799	630.577	0.550263	0.117089	4.69954	2.60751e-06	8.88555e-05	XLOC_042799
XLOC_034702	1024.71	0.548871	0.179199	3.06291	0.00219197	0.0178948	ENSXETG00000013749	100485503	polymerase (RNA) I polypeptide B, 128kDa [Source:Xenbase;Acc:XB-GENE-1008539]	polr1b	polr1b
XLOC_000626	437.999	0.547799	0.133579	4.10094	4.11468e-05	0.000857452	ENSXETG00000008525	100158632	phosphatidylinositol glycan anchor biosynthesis, class A [Source:Xenbase;Acc:XB-GENE-996765]	piga	piga
new_exon_scaffold_836_1179	221.877	0.547071	0.132611	4.12538	3.70117e-05	0.00078461	new_exon_scaffold_836_1179
XLOC_016257	368.812	0.546161	0.141739	3.85328	0.000116545	0.00193508	ENSXETG00000005684	100145601	activator of basal transcription 1 [Source:Xenbase;Acc:XB-GENE-5916363]	abt1	abt1
XLOC_042979	553.88	0.543689	0.112106	4.84977	1.23602e-06	4.78861e-05	ENSXETG00000003970		zinc finger, MYND-type containing 19 [Source:Xenbase;Acc:XB-GENE-969975]	zmynd19	zmynd19
XLOC_042553	3135.95	0.543298	0.0802472	6.77031	1.2851e-11	1.81833e-09	ENSXETG00000003636	448016	regulator of calcineurin 1 [Source:Xenbase;Acc:XB-GENE-489568]	rcan1	rcan1
XLOC_013007	3360.96	0.543162	0.165187	3.28817	0.00100841	0.010082	ENSXETG00000012740	100036608	cell division cycle 25B [Source:Xenbase;Acc:XB-GENE-1012329]	cdc25b	cdc25b
XLOC_034082	936.968	0.543032	0.115877	4.68628	2.7821e-06	9.39848e-05	ENSXETG00000003880
XLOC_002740	1761.36	0.542777	0.137799	3.9389	8.18573e-05	0.00147177	XLOC_002740
XLOC_018568	1987.85	0.541479	0.159817	3.38813	0.000703713	0.00763796	ENSXETG00000001952		polymerase (RNA) I polypeptide A, 194kDa [Source:Xenbase;Acc:XB-GENE-1005160]	polr1a	polr1a
XLOC_041320	8145.96	0.540409	0.123265	4.38413	1.16451e-05	0.000306332	ENSXETG00000010712	549800	GTPase activating protein (SH3 domain) binding protein 1 [Source:Xenbase;Acc:XB-GENE-6036635]	g3bp1	g3bp1
XLOC_019578	511.092	0.540077	0.137331	3.93266	8.40109e-05	0.00149808	ENSXETG00000021134	549251	lectin, mannose-binding, 1 like [Source:Xenbase;Acc:XB-GENE-5754170]	lman1l	lman1l
XLOC_002322	890.261	0.539922	0.101152	5.33771	9.41289e-08	5.29672e-06	ENSXETG00000009307	100487453	microsomal triglyceride transfer protein, gene 1 [Source:Xenbase;Acc:XB-GENE-1011748]	mttp.1	mttp.1
XLOC_018994	1637.89	0.538772	0.164273	3.27974	0.00103904	0.0102882	ENSXETG00000021215		uridine monophosphate synthetase [Source:Xenbase;Acc:XB-GENE-5874685]	umps	umps
XLOC_018047	1228.31	0.538454	0.165802	3.24757	0.00116394	0.0112288	ENSXETG00000003728		solute carrier family 35, member G1 [Source:Xenbase;Acc:XB-GENE-6073766]	slc35g1	tmem20
XLOC_008003	450.028	0.53751	0.131382	4.09121	4.29136e-05	0.000887638	XLOC_008003
XLOC_020782	1326.63	0.536208	0.146841	3.65161	0.000260597	0.00359359	ENSXETG00000018261	100379672	glutaminyl-peptide cyclotransferase-like [Source:Xenbase;Acc:XB-GENE-940804]	qpctl	qpctl
XLOC_029546	6072.37	0.536058	0.0949925	5.64316	1.66955e-08	1.22555e-06	ENSXETG00000028025	100489759	spermidine synthase [Source:Xenbase;Acc:XB-GENE-993102]	srm	srm
XLOC_022484	196.702	0.534763	0.198013	2.70065	0.00692051	0.042467	ENSXETG00000010510	448240	tumor necrosis factor receptor superfamily, member 10b [Source:Xenbase;Acc:XB-GENE-941760]	tnfrsf10b	tnfrsf10b
XLOC_027100	3377	0.53461	0.0665305	8.03557	9.3147e-16	2.36206e-13	ENSXETG00000023684	100485396	zinc finger protein 827 [Source:Xenbase;Acc:XB-GENE-1033048]	znf827	znf827
XLOC_013001	357.015	0.533868	0.152572	3.49913	0.000466774	0.00564	XLOC_013001
XLOC_027172	729.084	0.533825	0.140349	3.80355	0.00014264	0.00226254	ENSXETG00000020397	394573	G patch domain containing 4 [Source:Xenbase;Acc:XB-GENE-922177]	gpatch4	gpatch4
XLOC_016558	1141.74	0.533257	0.113196	4.7109	2.46629e-06	8.47832e-05	ENSXETG00000004501	448553	tRNA methyltransferase 6 [Source:Xenbase;Acc:XB-GENE-973293]	trmt6	trmt6
XLOC_026124	393.56	0.53229	0.151438	3.5149	0.000439919	0.00538887	XLOC_026124
new_exon_scaffold_342_394	168.888	0.531776	0.187628	2.8342	0.00459401	0.0313317	new_exon_scaffold_342_394
XLOC_017804	3390.3	0.53096	0.115123	4.61211	3.98611e-06	0.00012697	XLOC_017804
XLOC_005087	1276.9	0.530897	0.137142	3.87114	0.000108329	0.00182347	ENSXETG00000020828	448696	MRT4 homolog, ribosome maturation factor [Source:Xenbase;Acc:XB-GENE-948010]	mrto4	mrto4
XLOC_042221	156.667	0.530128	0.190264	2.78627	0.00533182	0.0349125	ENSXETG00000015714	100170458	NME/NM23 nucleoside diphosphate kinase 6 [Source:Xenbase;Acc:XB-GENE-969918]	nme6	nme6
XLOC_035353	1035.13	0.52963	0.105104	5.03908	4.67768e-07	2.09487e-05	ENSXETG00000010680	100497602	shisa family member 2 [Source:Xenbase;Acc:XB-GENE-939915]	shisa2	shisa2
XLOC_005265	1576.56	0.529167	0.116488	4.54268	5.55434e-06	0.000167886	ENSXETG00000004711	549874	ubiquitin carboxyl-terminal esterase L3 (ubiquitin thiolesterase) [Source:Xenbase;Acc:XB-GENE-980858]	uchl3	uchl3
XLOC_021397	212.745	0.527961	0.139971	3.77192	0.000161993	0.00250243	ENSXETG00000022538	677729	ADAM metallopeptidase domain 12 [Source:Xenbase;Acc:XB-GENE-982139]	adam12	adam12
XLOC_009468	444.747	0.527914	0.173347	3.04542	0.00232354	0.0186629	ENSXETG00000013449		REM2 and RAB-like small GTPase 1 [Source:Xenbase;Acc:XB-GENE-5914875]	rsg1	c1orf89
XLOC_017128	1758.88	0.527481	0.0842656	6.25975	3.85596e-10	3.94196e-08	ENSXETG00000013461	780088	phosphopantothenoylcysteine synthetase [Source:Xenbase;Acc:XB-GENE-954648]	ppcs	ppcs
XLOC_045101	904.41	0.527054	0.142237	3.70546	0.000211007	0.00307014	ENSXETG00000007856		methyltransferase like 2B [Source:Xenbase;Acc:XB-GENE-947877]	mettl2b	mettl2b
XLOC_011644	779.758	0.526931	0.12003	4.39	1.13352e-05	0.000299501	ENSXETG00000018198		mitochondrial ribosomal protein L19 [Source:Xenbase;Acc:XB-GENE-1003776]	mrpl19	mrpl19
XLOC_028935	2279.83	0.525939	0.100691	5.22327	1.7579e-07	8.98554e-06	ENSXETG00000027651		coiled-coil domain containing 28B [Source:Xenbase;Acc:XB-GENE-957340]	ccdc28b	ccdc28b
XLOC_045468	506.523	0.5248	0.133899	3.91938	8.87776e-05	0.00155748	ENSXETG00000004865	548410	patatin-like phospholipase domain containing 3 [Source:Xenbase;Acc:XB-GENE-5855123]	pnpla3	pnpla3
XLOC_032675	703.099	0.524327	0.161836	3.23987	0.00119583	0.0114628	ENSXETG00000027527	548894	mitochondrial assembly of ribosomal large subunit 1 [Source:Xenbase;Acc:XB-GENE-1000345]	malsu1	c7orf30
XLOC_024465	823.252	0.524185	0.0904654	5.79432	6.85991e-09	5.44386e-07	ENSXETG00000021232		zinc finger and BTB domain containing 45 [Source:Xenbase;Acc:XB-GENE-5817018]	zbtb45	zbtb45
XLOC_019080	209.263	0.524184	0.184532	2.84061	0.00450278	0.0308279	ENSXETG00000021607	100497172	glutamate receptor, ionotropic, N-methyl-D-aspartate 3B [Source:Xenbase;Acc:XB-GENE-990106]	grin3b	grin3b
XLOC_005107	194.642	0.52409	0.183451	2.85684	0.00427878	0.0297005	XLOC_005107
XLOC_009340	1424.6	0.52397	0.0804177	6.51561	7.2396e-11	8.67242e-09	ENSXETG00000014925	549219	ELMO/CED-12 domain containing 2 [Source:Xenbase;Acc:XB-GENE-998865]	elmod2	elmod2
XLOC_042086	423.926	0.523854	0.102147	5.12841	2.92193e-07	1.40135e-05	ENSXETG00000021643	100494246	dynein, axonemal, assembly factor 5 [Source:Xenbase;Acc:XB-GENE-5902235]	dnaaf5	heatr2
XLOC_034233	411.193	0.52303	0.11607	4.50615	6.60141e-06	0.000192331	ENSXETG00000018866	549933	excision repair cross-complementation group 8 [Source:Xenbase;Acc:XB-GENE-1000476]	ercc8	ercc8
XLOC_033439	565.108	0.522855	0.105257	4.96741	6.78534e-07	2.93771e-05	ENSXETG00000023203	779482	KxDL motif containing 1 [Source:Xenbase;Acc:XB-GENE-5898620]	kxd1	c19orf50
new_exon_scaffold_1378_69	2683.09	0.522188	0.16243	3.21484	0.00130516	0.0122111	new_exon_scaffold_1378_69
XLOC_015782	8466	0.521808	0.0841723	6.19928	5.67221e-10	5.65079e-08	ENSXETG00000020836				csrnp3
XLOC_017864	4171.84	0.521675	0.13709	3.80535	0.000141606	0.00224979	XLOC_017864
XLOC_023626	156.54	0.519288	0.1905	2.72592	0.0064122	0.0400165	ENSXETG00000015756	100487932	THAP domain containing 5 [Source:Xenbase;Acc:XB-GENE-491348]	thap5	thap5
XLOC_014649	3325.54	0.51889	0.0711608	7.2918	3.0585e-13	5.68764e-11	ENSXETG00000010439	100037885	chromosome 11 open reading frame 73 [Source:Xenbase;Acc:XB-GENE-967059]	c11orf73	c11orf73
XLOC_030723	785.001	0.518848	0.133555	3.88491	0.000102367	0.00174874	ENSXETG00000016360		ubiquitin-like domain containing CTD phosphatase 1 [Source:Xenbase;Acc:XB-GENE-5892709]	ublcp1	ublcp1
XLOC_034800	4549.61	0.51569	0.0754141	6.83811	8.0242e-12	1.17805e-09	ENSXETG00000022117		bromodomain and WD repeat domain containing 3 [Source:Xenbase;Acc:XB-GENE-5757854]	brwd3	brwd3
XLOC_033580	19745.9	0.514573	0.139847	3.67954	0.000233659	0.00332538	ENSXETG00000002877	448086	protein arginine methyltransferase 1 [Source:Xenbase;Acc:XB-GENE-484022]	prmt1	prmt1
XLOC_003796	437.829	0.513371	0.141581	3.626	0.000287842	0.00387615	ENSXETG00000002030	100380023	pseudouridylate synthase 1 [Source:Xenbase;Acc:XB-GENE-963672]	pus1	pus1
XLOC_015483	623.344	0.512179	0.143835	3.56089	0.000369601	0.00474479	ENSXETG00000016140	100380047	mitochondrial ribosomal protein S23 [Source:Xenbase;Acc:XB-GENE-981405]	mrps23	mrps23
XLOC_019136	7069.77	0.511058	0.110519	4.62417	3.76108e-06	0.000120986	ENSXETG00000012591	100124751	proteasome activator subunit 3 [Source:Xenbase;Acc:XB-GENE-981879]	psme3	psme3
XLOC_012809	763.847	0.509111	0.170426	2.98729	0.00281461	0.0215861	ENSXETG00000001447	447959	THUMP domain containing 3 [Source:Xenbase;Acc:XB-GENE-877264]	thumpd3
new_exon_scaffold_39_816	251.594	0.508229	0.187292	2.71356	0.00665639	0.0412612	new_exon_scaffold_39_816
XLOC_025702	376.985	0.508182	0.162104	3.13492	0.001719	0.0150045	ENSXETG00000003493	100135719	DPH2 homolog [Source:Xenbase;Acc:XB-GENE-980245]	dph2	dph2
XLOC_007085	396.603	0.507935	0.180296	2.81723	0.004844	0.0326272	ENSXETG00000008198		anthrax toxin receptor 1 [Source:Xenbase;Acc:XB-GENE-986530]	antxr1	antxr1
XLOC_041630	185.178	0.507202	0.179758	2.82158	0.00477873	0.032287	XLOC_041630
XLOC_017656	1753.54	0.5072	0.115091	4.40694	1.04839e-05	0.000281581	XLOC_017656
XLOC_032948	1154.21	0.507199	0.0983815	5.15543	2.53051e-07	1.2446e-05	XLOC_032948
new_exon_scaffold_41_731	360.686	0.50656	0.171782	2.94886	0.00318948	0.0237005	new_exon_scaffold_41_731
XLOC_040112	1125.94	0.505144	0.134238	3.76304	0.000167858	0.00256864	ENSXETG00000026867		eukaryotic translation initiation factor 6 [Source:Xenbase;Acc:XB-GENE-868337]	eif6	eif6
new_exon_scaffold_19_653	2810.16	0.505111	0.135591	3.72526	0.000195116	0.00289942	new_exon_scaffold_19_653
XLOC_041918	190.728	0.503687	0.160259	3.14295	0.00167254	0.0146948	XLOC_041918
XLOC_024085	540.889	0.50331	0.150167	3.35168	0.000803231	0.00847286	ENSXETG00000014154	549114	adaptor-related protein complex 4, sigma 1 subunit [Source:Xenbase;Acc:XB-GENE-941798]	ap4s1	ap4s1
XLOC_044970	1845.32	0.502777	0.15787	3.18476	0.00144876	0.0132128	ENSXETG00000022388	548395	malic enzyme 2, NAD(+)-dependent, mitochondrial [Source:Xenbase;Acc:XB-GENE-943055]	me2	me2
XLOC_003431	1961.1	0.50219	0.151128	3.32296	0.000890692	0.00915832	ENSXETG00000021342		bleomycin hydrolase [Source:Xenbase;Acc:XB-GENE-997246]	blmh	blmh
XLOC_025567	1528.36	0.501929	0.131264	3.8238	0.000131409	0.00212409	ENSXETG00000016975	100379913	PWP1 homolog, endonuclein [Source:Xenbase;Acc:XB-GENE-978886]	pwp1	pwp1
XLOC_028480	4487.23	0.501599	0.136648	3.67074	0.000241851	0.00341954	ENSXETG00000029688		Small nucleolar RNA SNORA36 family [Source:RFAM;Acc:RF00340]	SNORA36
XLOC_038931	3229.43	0.501548	0.166036	3.02072	0.00252178	0.019895	ENSXETG00000018453	100488827	5-methyltetrahydrofolate-homocysteine methyltransferase [Source:Xenbase;Acc:XB-GENE-1001004]	mtr	mtr
new_exon_scaffold_481_763	606.943	0.50153	0.141754	3.53803	0.000403123	0.00505105	new_exon_scaffold_481_763
XLOC_044554	210.506	0.500554	0.17689	2.82975	0.0046585	0.0316279	ENSXETG00000012036	549873	coenzyme Q10B [Source:Xenbase;Acc:XB-GENE-5784252]	coq10b	coq10b
XLOC_019902	1322.45	0.500526	0.15945	3.13909	0.00169475	0.0148327	ENSXETG00000004096	779525	solute carrier family 25 (mitochondrial folate carrier), member 32 [Source:Xenbase;Acc:XB-GENE-948423]	slc25a32	slc25a32
XLOC_016125	2938.9	0.500432	0.122003	4.10179	4.09964e-05	0.00085523	ENSXETG00000009482		programmed cell death 11 [Source:Xenbase;Acc:XB-GENE-967218]	pdcd11	pdcd11
XLOC_023385	11878.5	0.500151	0.0542559	9.21836	3.01683e-20	1.0519e-17	ENSXETG00000022908	100489752	TBC1 domain family, member 14 [Source:Xenbase;Acc:XB-GENE-991334]	tbc1d14	tbc1d14
XLOC_044002	762.919	0.499802	0.160881	3.10665	0.00189223	0.0160712	ENSXETG00000010882	100379802	polymerase (RNA) I polypeptide C, 30kDa [Source:Xenbase;Acc:XB-GENE-1009901]	polr1c	polr1c
XLOC_038916	2867.37	0.499785	0.116919	4.27463	1.91457e-05	0.000455346	ENSXETG00000009013		HEAT repeat containing 1 [Source:Xenbase;Acc:XB-GENE-951479]	heatr1	heatr1
XLOC_024411	432.716	0.497991	0.13368	3.72526	0.000195116	0.00289942	XLOC_024411
XLOC_023610	8142.95	0.496753	0.139632	3.55758	0.000374282	0.00478126	ENSXETG00000009255	548878	interferon-related developmental regulator 1 [Source:Xenbase;Acc:XB-GENE-489784]	ifrd1	ifrd1
XLOC_023610	8142.95	0.496753	0.139632	3.55758	0.000374282	0.00478126	ENSXETG00000009253	100145736	zinc finger protein 277 [Source:Xenbase;Acc:XB-GENE-854632]	znf277	znf277
XLOC_017531	886.522	0.496434	0.12149	4.0862	4.38491e-05	0.000903162	XLOC_017531
XLOC_019055	425.76	0.495586	0.179931	2.75431	0.00588165	0.0375925	ENSXETG00000003286	407907	calponin 1, basic, smooth muscle [Source:Xenbase;Acc:XB-GENE-1005289]	cnn1	cnn1
new_exon_scaffold_410_1311	266.017	0.495315	0.176891	2.80011	0.00510845	0.0339047	new_exon_scaffold_410_1311
XLOC_011518	1788.67	0.495021	0.138009	3.58688	0.000334656	0.00436204	ENSXETG00000017097	448493	peptidylprolyl isomerase (cyclophilin)-like 1 [Source:Xenbase;Acc:XB-GENE-963801]	ppil1	ppil1
XLOC_023345	1673.14	0.494705	0.126408	3.91355	9.09481e-05	0.001587	ENSXETG00000005802	100125186	B-cell CLL/lymphoma 7B [Source:Xenbase;Acc:XB-GENE-973849]	bcl7b	bcl7b
XLOC_020480	1517.13	0.494024	0.113544	4.35096	1.35545e-05	0.000345516	ENSXETG00000027014	448646	TNF receptor-associated factor 4 [Source:Xenbase;Acc:XB-GENE-990354]	traf4	traf4
XLOC_014283	589.748	0.493886	0.104439	4.72893	2.25711e-06	7.86267e-05	ENSXETG00000025946	550017	PQ loop repeat containing 1, gene 1 [Source:Xenbase;Acc:XB-GENE-988363]	pqlc1.1	pqlc1.1
XLOC_014782	312.358	0.493445	0.129146	3.82083	0.000133005	0.00214632	ENSXETG00000004651	548711	solute carrier family 39 (zinc transporter), member 1 [Source:RefSeq peptide;Acc:NP_001015957]	slc39a1	np_001015957.1
XLOC_033470	1180.08	0.493397	0.0831002	5.93737	2.89627e-09	2.59416e-07	ENSXETG00000024390	100038052	retinoic acid receptor, alpha [Source:Xenbase;Acc:XB-GENE-480836]	rara	rara
new_exon_scaffold_14_550	177.892	0.492562	0.18766	2.62476	0.00867089	0.0498551	new_exon_scaffold_14_550
XLOC_021469	451.328	0.492434	0.150391	3.27437	0.00105898	0.010438	ENSXETG00000022020		family with sequence similarity 198, member A [Source:Xenbase;Acc:XB-GENE-990752]	fam198a	fam198a
XLOC_011781	515.655	0.492174	0.182303	2.69976	0.00693898	0.0425113	XLOC_011781
XLOC_044724	1001.96	0.491804	0.121856	4.03596	5.43799e-05	0.00105759	ENSXETG00000017876	100038144	sperm associated antigen 1 [Source:Xenbase;Acc:XB-GENE-853609]	spag1	spag1
XLOC_002462	1970.82	0.491142	0.106968	4.5915	4.40065e-06	0.000138369	ENSXETG00000006456	100493790	UDP-glucose glycoprotein glucosyltransferase 2 [Source:Xenbase;Acc:XB-GENE-997034]	uggt2	uggt2
XLOC_011524	1990.67	0.490485	0.0876629	5.59513	2.20456e-08	1.57103e-06	ENSXETG00000025077	548844	NUS1 dehydrodolichyl diphosphate synthase subunit [Source:Xenbase;Acc:XB-GENE-981164]	nus1	nus1
XLOC_015693	2265.47	0.489995	0.07596	6.4507	1.11335e-10	1.30176e-08	ENSXETG00000016048		forkhead box O1 [Source:Xenbase;Acc:XB-GENE-482528]	foxo1	foxo1
XLOC_044988	947.789	0.489623	0.0924545	5.29583	1.18478e-07	6.46202e-06	ENSXETG00000022383	100498202	mitogen-activated protein kinase 4 [Source:Xenbase;Acc:XB-GENE-484178]	mapk4	mapk4
XLOC_016750	160.277	0.489592	0.155573	3.14701	0.00164947	0.0145603	XLOC_016750
XLOC_013209	9954.39	0.488842	0.140424	3.48118	0.000499213	0.00592378	ENSXETG00000007509	100124945	heat shock 60kDa protein 1 (chaperonin) [Source:Xenbase;Acc:XB-GENE-980059]	hspd1	hspd1
XLOC_035598	298.684	0.487862	0.161913	3.01311	0.00258586	0.0202858	ENSXETG00000018900	493314	dCTP pyrophosphatase 1 [Source:Xenbase;Acc:XB-GENE-958670]	dctpp1	dctpp1
XLOC_014645	1487.67	0.48678	0.100186	4.85877	1.18119e-06	4.61279e-05	ENSXETG00000010447	100498633	integrator complex subunit 4 [Source:Xenbase;Acc:XB-GENE-5841108]	ints4	ints4
XLOC_042199	865.807	0.485558	0.0985504	4.927	8.35003e-07	3.49128e-05	ENSXETG00000027689	100486815	transmembrane protein 229A [Source:Xenbase;Acc:XB-GENE-969915]	tmem229a	tmem229a
XLOC_027727	3223.15	0.485195	0.110519	4.39014	1.1328e-05	0.000299501	ENSXETG00000002064	733772	RuvB-like AAA ATPase 1 [Source:Xenbase;Acc:XB-GENE-486361]	ruvbl1	ruvbl1
XLOC_034602	1208.15	0.482961	0.118459	4.07703	4.56152e-05	0.000924903	ENSXETG00000015140		neuronal differentiation 2 [Source:Xenbase;Acc:XB-GENE-1008512]	neurod2	neurod2
new_exon_scaffold_11931_14	286.402	0.482949	0.154496	3.12597	0.00177222	0.0153528	new_exon_scaffold_11931_14
XLOC_012188	1632.07	0.482818	0.0967711	4.98928	6.06044e-07	2.63555e-05	ENSXETG00000025153	394788	ER membrane protein complex subunit 8 [Source:Xenbase;Acc:XB-GENE-1003841]	emc8	cox4nb
XLOC_011909	1867.83	0.482325	0.124833	3.86377	0.000111649	0.0018729	ENSXETG00000006758	100144971	WD repeat domain 77 [Source:Xenbase;Acc:XB-GENE-972898]	wdr77	wdr77
XLOC_032044	1310.59	0.482147	0.114778	4.2007	2.66092e-05	0.000599967	ENSXETG00000013312	779544	KRR1, small subunit (SSU) processome component, homolog [Source:Xenbase;Acc:XB-GENE-1007979]	krr1	krr1
XLOC_039222	2591.39	0.482075	0.118099	4.08195	4.46596e-05	0.000915991	ENSXETG00000008188				spsb4
XLOC_017657	4270.76	0.481937	0.0813207	5.92637	3.09698e-09	2.74871e-07	XLOC_017657
XLOC_016564	454.684	0.48192	0.172564	2.79271	0.00522692	0.0343987	XLOC_016564
XLOC_025042	1475.36	0.481151	0.139272	3.45475	0.000550798	0.00635256	ENSXETG00000027288	448479	FCF1 rRNA-processing protein [Source:Xenbase;Acc:XB-GENE-968525]	fcf1	fcf1
new_exon_scaffold_264_228	481.856	0.480792	0.137955	3.48514	0.000491876	0.00587424	new_exon_scaffold_264_228
new_exon_scaffold_787_827	327.382	0.480013	0.155098	3.0949	0.00196882	0.016599	new_exon_scaffold_787_827
XLOC_032080	1072.9	0.478896	0.0947684	5.05333	4.34162e-07	1.96237e-05	ENSXETG00000000130	100125068	GSG1-like [Source:Xenbase;Acc:XB-GENE-5832503]	gsg1l	gsg1l
XLOC_032100	846.307	0.478701	0.169631	2.82202	0.00477226	0.0322768	ENSXETG00000014186	394563	protein arginine methyltransferase 3 [Source:Xenbase;Acc:XB-GENE-946963]	prmt3	prmt3
XLOC_025897	725.444	0.478255	0.123152	3.88345	0.000102984	0.00175622	XLOC_025897
XLOC_001793	621.762	0.476747	0.12435	3.83392	0.000126118	0.00205729	ENSXETG00000013414	100127595	ribosomal RNA processing 7 homolog A [Source:Xenbase;Acc:XB-GENE-966048]	rrp7a	rrp7a
XLOC_004560	1179	0.476519	0.0802379	5.93883	2.87064e-09	2.58305e-07	ENSXETG00000021574		dolichyl-phosphate (UDP-N-acetylglucosamine) N-acetylglucosaminephosphotransferase 1 (GlcNAc-1-P transferase) [Source:Xenbase;Acc:XB-GENE-952499]	dpagt1	dpagt1
XLOC_026401	394.452	0.476193	0.135838	3.50559	0.000455604	0.00554759	ENSXETG00000002039	100490874	phosphatidylinositol glycan anchor biosynthesis, class W [Source:Xenbase;Acc:XB-GENE-976534]	pigw	pigw
XLOC_005356	2078	0.475901	0.126098	3.77406	0.000160612	0.00249323	ENSXETG00000011175	100125135	protein kinase, AMP-activated, gamma 2 non-catalytic subunit [Source:Xenbase;Acc:XB-GENE-943598]	prkag2	prkag2
XLOC_016307	2222.62	0.475742	0.133636	3.55999	0.00037087	0.00475483	ENSXETG00000006739	496564	transmembrane p24 trafficking protein 9 [Source:Xenbase;Acc:XB-GENE-944838]	tmed9	tmed9
XLOC_031054	884.551	0.47566	0.132191	3.59827	0.000320346	0.00420334	ENSXETG00000003434	100170616	exosome component 1 [Source:Xenbase;Acc:XB-GENE-1007857]	exosc1	exosc1
XLOC_013777	3242.83	0.475085	0.170427	2.78761	0.00530979	0.0348267	ENSXETG00000017979	100038191	arginine vasopressin [Source:Xenbase;Acc:XB-GENE-478869]	avp	avp
new_exon_scaffold_170_302	200.462	0.475048	0.153458	3.09561	0.00196406	0.0165731	new_exon_scaffold_170_302
XLOC_034011	2390.78	0.474963	0.1546	3.07221	0.00212477	0.0175426	ENSXETG00000008088				plekhg4
new_exon_scaffold_303_1737	545.502	0.47399	0.140348	3.37725	0.000732148	0.00789394	new_exon_scaffold_303_1737
XLOC_032639	3582.89	0.473964	0.173274	2.73534	0.0062315	0.0391746	ENSXETG00000027531	394490	cytochrome c, somatic [Source:Xenbase;Acc:XB-GENE-971588]	cycs	cycs
XLOC_038919	12411.1	0.473639	0.106447	4.44954	8.6053e-06	0.000238336	ENSXETG00000021165				tcp1
XLOC_032667	4005.97	0.473545	0.0980166	4.83128	1.35659e-06	5.17189e-05	ENSXETG00000012174	100038200	nuclear factor, erythroid 2-like 3 [Source:Xenbase;Acc:XB-GENE-483338]	nfe2l3	nfe2l3
XLOC_025126	1125.16	0.473392	0.105583	4.48359	7.33973e-06	0.00020895	ENSXETG00000010123	496766	sodium channel, voltage gated, type IV beta subunit [Source:Xenbase;Acc:XB-GENE-921510]	scn4b	scn4b
XLOC_008601	2843.27	0.472874	0.10217	4.62829	3.68701e-06	0.000119193	ENSXETG00000007731	496462	solute carrier family 25 (mitochondrial carrier; phosphate carrier), member 25 [Source:Xenbase;Acc:XB-GENE-5933194]	slc25a25	slc25a25
new_exon_scaffold_338_632	1375.47	0.47268	0.0905498	5.22011	1.78813e-07	9.1162e-06	new_exon_scaffold_338_632
XLOC_016537	2091.37	0.472274	0.11683	4.04239	5.29091e-05	0.00103829	ENSXETG00000012195	100493394	chromosome 14 open reading frame 166 [Source:Xenbase;Acc:XB-GENE-973282]	c14orf166	c14orf166
XLOC_021020	981.712	0.471926	0.148152	3.18541	0.00144548	0.0131951	ENSXETG00000025128		chromosome 2 open reading frame 47 [Source:Xenbase;Acc:XB-GENE-990590]	c2orf47	c2orf47
XLOC_025484	3011.72	0.470544	0.134366	3.50196	0.00046185	0.00559781	ENSXETG00000025372	395024	v-myc avian myelocytomatosis viral oncogene homolog [Source:Xenbase;Acc:XB-GENE-6052814]	myc	myc
XLOC_019856	2924.91	0.47024	0.0637891	7.37179	1.68348e-13	3.22271e-11	XLOC_019856
XLOC_037815	2377.88	0.469641	0.10061	4.66795	3.0422e-06	0.000101542	ENSXETG00000023385	493419	follistatin [Source:Xenbase;Acc:XB-GENE-486296]	fst	fst
XLOC_037815	2377.88	0.469641	0.10061	4.66795	3.0422e-06	0.000101542	ENSXETG00000023384	100125122	NADH dehydrogenase (ubiquinone) Fe-S protein 4, 18kDa (NADH-coenzyme Q reductase) [Source:Xenbase;Acc:XB-GENE-947419]	ndufs4	ndufs4
XLOC_039346	1251.46	0.468956	0.136132	3.44485	0.000571367	0.00653575	ENSXETG00000029626		Small nucleolar RNA SNORA5 [Source:RFAM;Acc:RF00392]	SNORA5
XLOC_039346	1251.46	0.468956	0.136132	3.44485	0.000571367	0.00653575	ENSXETG00000023866		transforming growth factor beta regulator 4 [Source:Xenbase;Acc:XB-GENE-969727]	tbrg4	tbrg4
XLOC_005111	460.92	0.468859	0.151999	3.08463	0.00203807	0.0170284	ENSXETG00000011817	100216228	solute carrier organic anion transporter family, member 2A1 [Source:Xenbase;Acc:XB-GENE-5814577]	slco2a1	slco2a1
XLOC_001504	3941.74	0.468722	0.126336	3.71011	0.000207168	0.00303361	ENSXETG00000017830	394705	fibrillarin [Source:Xenbase;Acc:XB-GENE-970225]	fbl	fbl
XLOC_007960	766.142	0.468264	0.0908613	5.15361	2.55515e-07	1.25356e-05	ENSXETG00000003296		atypical chemokine receptor 3 [Source:Xenbase;Acc:XB-GENE-939861]	ackr3	cxcr7
XLOC_027808	192.216	0.468228	0.159564	2.93443	0.00334158	0.024474	ENSXETG00000002294		tetratricopeptide repeat domain 25 [Source:Xenbase;Acc:XB-GENE-5960304]	ttc25	ttc25
new_exon_scaffold_636_1120	308.437	0.468203	0.145225	3.22398	0.00126421	0.0119194	new_exon_scaffold_636_1120
XLOC_041066	2267.22	0.467574	0.113431	4.12212	3.75402e-05	0.000791587	ENSXETG00000010956	496561	v-myc avian myelocytomatosis viral oncogene lung carcinoma derived homolog [Source:Xenbase;Acc:XB-GENE-6453835]	mycl	mycl1
XLOC_041426	2667.81	0.467303	0.0647251	7.21981	5.20587e-13	9.00223e-11	ENSXETG00000009700	100144744	Ras and Rab interactor 2 [Source:Xenbase;Acc:XB-GENE-484799]	rin2	rin2
XLOC_023377	966.996	0.466434	0.145529	3.20508	0.00135023	0.0125128	ENSXETG00000022900	548933	GrpE-like 1, mitochondrial [Source:Xenbase;Acc:XB-GENE-973857]	grpel1	grpel1
XLOC_038404	1431.57	0.465198	0.135799	3.42563	0.000613384	0.00691908	ENSXETG00000016325	100493242	LIM homeobox 6 [Source:Xenbase;Acc:XB-GENE-493341]	lhx6	lhx6
XLOC_039424	1025.9	0.465164	0.105452	4.41116	1.0282e-05	0.000277301	ENSXETG00000011719	100488717	transmembrane protein 161B [Source:Xenbase;Acc:XB-GENE-1001045]	tmem161b	tmem161b
XLOC_035748	3330.48	0.464169	0.0909243	5.105	3.30798e-07	1.55642e-05	ENSXETG00000005594	733749	nucleus accumbens associated 1, BEN and BTB (POZ) domain containing [Source:Xenbase;Acc:XB-GENE-979467]	nacc1	nacc1
XLOC_003485	1494.75	0.463603	0.102437	4.52575	6.01813e-06	0.000178722	ENSXETG00000005479	100492752	integrator complex subunit 5 [Source:Xenbase;Acc:XB-GENE-6040594]	ints5	ints5
XLOC_030909	1724.65	0.462829	0.0906035	5.10829	3.2509e-07	1.54071e-05	ENSXETG00000007987	780142	arginase 2 [Source:Xenbase;Acc:XB-GENE-482624]	arg2	arg2
XLOC_034728	4121.81	0.4628	0.0964662	4.79753	1.60632e-06	5.92912e-05	ENSXETG00000014636	496485	phosphoribosyl pyrophosphate synthetase 1 [Source:Xenbase;Acc:XB-GENE-1008569]	prps1	prps1
XLOC_017481	1003.19	0.461971	0.139536	3.31075	0.000930452	0.00945758	XLOC_017481
XLOC_019067	1815.4	0.461582	0.111594	4.13625	3.53023e-05	0.000754998	ENSXETG00000027231	394912	translocase of inner mitochondrial membrane 10 homolog [Source:Xenbase;Acc:XB-GENE-967786]	timm10	timm10
XLOC_035463	1050.78	0.459973	0.0994018	4.62741	3.70265e-06	0.000119501	ENSXETG00000010332	100485928	NOP2/Sun domain family, member 5 [Source:Xenbase;Acc:XB-GENE-6468312]	nsun5	nsun5
new_exon_scaffold_170_303	520.168	0.458272	0.105042	4.36276	1.28434e-05	0.000330408	new_exon_scaffold_170_303
new_exon_scaffold_310_1105	218.113	0.458087	0.164517	2.78443	0.00536213	0.0350522	new_exon_scaffold_310_1105
XLOC_038909	473.164	0.457495	0.130259	3.5122	0.000444413	0.0054341	XLOC_038909
XLOC_035374	1810.79	0.457056	0.0963894	4.74176	2.11866e-06	7.54909e-05	ENSXETG00000020273		mitochondrial fission regulator 1 [Source:Xenbase;Acc:XB-GENE-1013804]	mtfr1	mtfr1
XLOC_016927	357.124	0.456787	0.117029	3.9032	9.4931e-05	0.00163892	XLOC_016927
XLOC_009062	1810.78	0.455066	0.147927	3.07628	0.00209601	0.017386	ENSXETG00000027478	394995	annexin A1 [Source:Xenbase;Acc:XB-GENE-977623]	anxa1
XLOC_044611	8298.29	0.454372	0.067801	6.70156	2.06212e-11	2.75787e-09	ENSXETG00000002702	100492405	matrix metallopeptidase 24 (membrane-inserted) [Source:Xenbase;Acc:XB-GENE-1009940]	mmp24	mmp24
XLOC_039911	437.836	0.454261	0.169293	2.68328	0.00729045	0.0439981	ENSXETG00000009377	549370	MOB kinase activator 3B [Source:Xenbase;Acc:XB-GENE-1011429]	mob3b	mobkl2b
XLOC_019894	3706.38	0.454039	0.139819	3.24733	0.00116494	0.0112329	ENSXETG00000006665	100490057	tumor protein p53 inducible nuclear protein 1 [Source:Xenbase;Acc:XB-GENE-959922]	tp53inp1	tp53inp1
XLOC_037858	299.287	0.453303	0.123375	3.67418	0.000238613	0.0033811	XLOC_037858
XLOC_025118	2954.84	0.453101	0.120378	3.76399	0.000167225	0.00256096	ENSXETG00000010075	779444	hypoxia up-regulated 1 [Source:Xenbase;Acc:XB-GENE-921821]	hyou1	hyou1
XLOC_020036	1087.87	0.452898	0.139372	3.24956	0.00115585	0.0111673	ENSXETG00000019000	100145707	DEAD (Asp-Glu-Ala-Asp) box helicase 56 [Source:Xenbase;Acc:XB-GENE-941616]	ddx56	ddx56
XLOC_012324	507.704	0.452842	0.15293	2.96111	0.00306531	0.0229773	ENSXETG00000000311		DEAD (Asp-Glu-Ala-Asp) box polypeptide 59 [Source:Xenbase;Acc:XB-GENE-976229]	ddx59	ddx59
XLOC_039016	502.507	0.452175	0.120069	3.76595	0.000165919	0.00254388	XLOC_039016
XLOC_030374	1878.39	0.450183	0.102326	4.39952	1.0849e-05	0.000290587	ENSXETG00000027727	394998	NMD3 ribosome export adaptor [Source:Xenbase;Acc:XB-GENE-942228]	nmd3	nmd3
XLOC_015888	616.001	0.449442	0.149257	3.0112	0.00260215	0.0203727	XLOC_015888
XLOC_033819	1679.69	0.449252	0.124077	3.62074	0.000293758	0.00393951	ENSXETG00000007465	493567	UTP14, U3 small nucleolar ribonucleoprotein, homolog A [Source:Xenbase;Acc:XB-GENE-5954840]	utp14a	utp14a
XLOC_021086	13343.9	0.448818	0.114446	3.92167	8.79387e-05	0.00155094	ENSXETG00000018321	448155	heterogeneous nuclear ribonucleoprotein H1 (H) [Source:Xenbase;Acc:XB-GENE-978505]	hnrnph1	hnrnph2
XLOC_038247	2799.66	0.448256	0.0881777	5.08355	3.70453e-07	1.71816e-05	ENSXETG00000006091	549031	general transcription factor 2B [Source:Xenbase;Acc:XB-GENE-494448]	gtf2b	gtf2b
XLOC_005633	801.174	0.448117	0.150353	2.98044	0.00287836	0.0219363	ENSXETG00000017291	548867	polymerase (RNA) II (DNA directed) polypeptide H [Source:Xenbase;Acc:XB-GENE-491773]	polr2h	polr2h
XLOC_001575	1486.03	0.446427	0.120622	3.70105	0.000214705	0.00311466	ENSXETG00000000221		SERTA domain containing 4 [Source:Xenbase;Acc:XB-GENE-943347]	sertad4	sertad4
XLOC_038316	956.555	0.445426	0.113356	3.92945	8.5141e-05	0.00151271	ENSXETG00000003427	448627	rhomboid domain containing 2 [Source:Xenbase;Acc:XB-GENE-1000874]	rhbdd2	rhbdd2
XLOC_008820	9059.7	0.444843	0.0860515	5.1695	2.34724e-07	1.16919e-05	ENSXETG00000003251	496845	LIM domain containing 2 [Source:Xenbase;Acc:XB-GENE-986974]	limd2	limd2
XLOC_041990	896.472	0.444839	0.0960074	4.63339	3.59732e-06	0.000117069	ENSXETG00000010438	733963	methyltransferase like 13 [Source:Xenbase;Acc:XB-GENE-965488]	mettl13	mettl13
new_exon_scaffold_5450_1125	359.874	0.444561	0.160369	2.77211	0.00556944	0.0360693	new_exon_scaffold_5450_1125
XLOC_016236	808.185	0.44447	0.123359	3.60306	0.000314496	0.00415484	ENSXETG00000006075	549787	polyribonucleotide nucleotidyltransferase 1 [Source:Xenbase;Acc:XB-GENE-967251]	pnpt1	pnpt1
XLOC_037591	2888.76	0.444072	0.0657121	6.75784	1.40067e-11	1.95589e-09	ENSXETG00000019945		solute carrier family 35, member E4 [Source:Xenbase;Acc:XB-GENE-980438]	slc35e4	slc35e4
XLOC_008805	956.951	0.443222	0.119489	3.70933	0.000207811	0.00303949	ENSXETG00000003386	548819	coiled-coil domain containing 43 [Source:Xenbase;Acc:XB-GENE-972630]	ccdc43	ccdc43
XLOC_004691	272.506	0.442776	0.166528	2.65886	0.00784049	0.0462846	ENSXETG00000026506	100493113	isoamyl acetate-hydrolyzing esterase 1 homolog [Source:Xenbase;Acc:XB-GENE-962803]	iah1	iah1
XLOC_000390	898.86	0.442709	0.112194	3.94592	7.9493e-05	0.00143854	ENSXETG00000018964		dolichyldiphosphatase 1 [Source:Xenbase;Acc:XB-GENE-996706]	dolpp1	dolpp1
XLOC_020715	477.746	0.442144	0.142581	3.10101	0.00192863	0.0163165	ENSXETG00000019750	100488712	bombesin-like receptor 3 [Source:Xenbase;Acc:XB-GENE-960289]	brs3	brs3
XLOC_014791	5449.84	0.442126	0.108065	4.09129	4.28972e-05	0.000887638	ENSXETG00000027601	100490923	mex-3 RNA binding family member B [Source:Xenbase;Acc:XB-GENE-5857375]	mex3b	mex3b
XLOC_013633	951.477	0.441127	0.106326	4.14882	3.34198e-05	0.000724257	ENSXETG00000014335	431674	transmembrane protein 161A [Source:Xenbase;Acc:XB-GENE-1004051]	tmem161a	tmem161a
XLOC_009170	1210.79	0.440664	0.0857581	5.13845	2.77007e-07	1.34214e-05	XLOC_009170
new_exon_scaffold_66_545	388.858	0.440465	0.109546	4.02083	5.79925e-05	0.0011142	new_exon_scaffold_66_545
XLOC_034815	1643.18	0.439234	0.164474	2.67053	0.00757307	0.0451754	ENSXETG00000018366	493394	peptidylprolyl isomerase F [Source:Xenbase;Acc:XB-GENE-1008626]	ppif	ppif
XLOC_041118	821.213	0.43917	0.0790743	5.5539	2.79373e-08	1.88756e-06	ENSXETG00000003979	779653	acid phosphatase 2, lysosomal [Source:Xenbase;Acc:XB-GENE-1001255]	acp2	acp2
XLOC_009071	714.903	0.438595	0.130912	3.3503	0.000807249	0.00849947	ENSXETG00000001688	780302	MAM domain containing 2 [Source:Xenbase;Acc:XB-GENE-482693]	mamdc2	mamdc2
XLOC_025139	1600.72	0.438114	0.0997541	4.39194	1.12343e-05	0.00029764	ENSXETG00000003765	549888	ZPR1 zinc finger [Source:Xenbase;Acc:XB-GENE-941928]	zpr1	znf259
new_exon_scaffold_28_511	1809.7	0.437921	0.0799754	5.4757	4.35796e-08	2.78083e-06	new_exon_scaffold_28_511
XLOC_015507	773.645	0.43715	0.142139	3.07552	0.00210139	0.0174232	XLOC_015507
XLOC_014642	1122.14	0.436815	0.122934	3.55325	0.000380499	0.004837	ENSXETG00000010452	100498316	GRB2-associated binding protein 2 [Source:Xenbase;Acc:XB-GENE-494700]	gab2	gab2
XLOC_025717	3160.11	0.436677	0.147322	2.9641	0.00303573	0.0228423	ENSXETG00000008871	100498088	nuclear factor I/A [Source:Xenbase;Acc:XB-GENE-1010393]	nfia	nfia
XLOC_014653	2924.35	0.435604	0.0899417	4.84318	1.27775e-06	4.92096e-05	ENSXETG00000026432
XLOC_014653	2924.35	0.435604	0.0899417	4.84318	1.27775e-06	4.92096e-05	ENSXETG00000010432		transmembrane protein 135 [Source:Xenbase;Acc:XB-GENE-954105]	tmem135	tmem135
XLOC_017984	1969.93	0.435255	0.0861526	5.05213	4.36899e-07	1.97018e-05	ENSXETG00000020975		NOC3-like DNA replication regulator [Source:Xenbase;Acc:XB-GENE-5957761]	noc3l	noc3l
XLOC_012985	444.82	0.433989	0.120999	3.58671	0.000334872	0.00436204	ENSXETG00000026715	100135069	sperm flagellar 1 [Source:Xenbase;Acc:XB-GENE-1003954]	spef1	spef1
XLOC_010869	836.829	0.433812	0.114606	3.78526	0.000153547	0.00240045	ENSXETG00000005734	448594	phosphatidylethanolamine N-methyltransferase [Source:Xenbase;Acc:XB-GENE-953360]	pemt	pemt
XLOC_007529	303.845	0.432879	0.146024	2.96443	0.0030324	0.022826	ENSXETG00000015658		MICAL C-terminal like [Source:Xenbase;Acc:XB-GENE-959788]	micalcl	micalcl
XLOC_031036	1123	0.43244	0.152688	2.83218	0.0046232	0.031441	ENSXETG00000008959		apoptosis antagonizing transcription factor [Source:Xenbase;Acc:XB-GENE-1016683]	aatf	aatf
XLOC_006883	1564.24	0.432219	0.0938782	4.60404	4.14379e-06	0.000131411	ENSXETG00000023742		solute carrier family 15 (oligopeptide transporter), member 4 [Source:Xenbase;Acc:XB-GENE-986485]	slc15a4	slc15a4
XLOC_016285	1693.56	0.431769	0.142438	3.03128	0.00243521	0.0193765	ENSXETG00000006731	394586	NHP2 ribonucleoprotein [Source:Xenbase;Acc:XB-GENE-973261]	nhp2	nhp2
XLOC_035553	1295	0.430496	0.114927	3.74583	0.000179802	0.00270896	ENSXETG00000020871		SDA1 domain containing 1 [Source:Xenbase;Acc:XB-GENE-1008732]	sdad1	sdad1
XLOC_032259	12683.5	0.430478	0.139837	3.07843	0.00208094	0.0172831	ENSXETG00000005911		hairy and enhancer of split 6, gene 1 [Source:Xenbase;Acc:XB-GENE-1018104]	hes6.1	hes6.1
new_exon_scaffold_8453_983	415.886	0.430301	0.134248	3.20528	0.00134931	0.0125102	new_exon_scaffold_8453_983
XLOC_038078	262.011	0.429097	0.151435	2.83355	0.00460347	0.0313524	ENSXETG00000005035		hypothetical protein LOC733945 [Source:Xenbase;Acc:XB-GENE-5722383]	XB-GENE-5722383	xb-gene-5722383
XLOC_005817	1493.59	0.428797	0.131834	3.25255	0.00114376	0.0110669	ENSXETG00000020057		UTP6, small subunit (SSU) processome component, homolog [Source:Xenbase;Acc:XB-GENE-997471]	utp6	utp6
XLOC_031091	4234.46	0.428149	0.12104	3.53725	0.000404322	0.00505105	ENSXETG00000003677	595091	plastin 3 [Source:Xenbase;Acc:XB-GENE-922728]	pls3	pls3
XLOC_021674	1995.2	0.427723	0.082558	5.18088	2.20846e-07	1.1114e-05	ENSXETG00000029088		xtr-mir-125a [Source:miRBase;Acc:MI0004931]	xtr-mir-125a
XLOC_026543	948.442	0.427119	0.1095	3.90065	9.59356e-05	0.00165189	ENSXETG00000013594		mex-3 RNA binding family member D [Source:Xenbase;Acc:XB-GENE-493006]	mex3d	mex3d
XLOC_014648	1809.92	0.426341	0.0826109	5.16084	2.45845e-07	1.21529e-05	ENSXETG00000010440	550079	embryonic ectoderm development [Source:Xenbase;Acc:XB-GENE-491480]	eed	eed
XLOC_026222	3212.07	0.426172	0.0659451	6.46253	1.02968e-10	1.21118e-08	ENSXETG00000012859	100144927	angiomotin [Source:Xenbase;Acc:XB-GENE-992097]	amot	amot
XLOC_026004	972.333	0.426117	0.119072	3.57866	0.000345364	0.0044689	ENSXETG00000015205	100491229	chromosome 10 open reading frame 2 [Source:Xenbase;Acc:XB-GENE-978896]	c10orf2	c10orf2
XLOC_021015	3277.24	0.426105	0.148905	2.86159	0.00421526	0.0293534	ENSXETG00000022073	394916	NOP58 ribonucleoprotein [Source:Xenbase;Acc:XB-GENE-990556]	nop58	nop58
XLOC_017745	901.447	0.425758	0.110646	3.84792	0.000119127	0.00197124	XLOC_017745
XLOC_015732	2527.6	0.42528	0.107661	3.95016	7.80999e-05	0.00142123	ENSXETG00000019214		SWI/SNF-related, matrix-associated actin-dependent regulator of chromatin, subfamily a, containing DEAD/H box 1 [Source:Xenbase;Acc:XB-GENE-492700]	smarcad1	smarcad1
XLOC_005636	533.113	0.4248	0.144819	2.93332	0.00335362	0.024553	XLOC_005636
XLOC_014877	671.76	0.424499	0.135912	3.12333	0.00178815	0.0154425	ENSXETG00000015978	100486949	SKI proto-oncogene [Source:Xenbase;Acc:XB-GENE-494028]	ski	ski
XLOC_045377	361.211	0.424054	0.119877	3.5374	0.000404085	0.00505105	ENSXETG00000025278	101734255
XLOC_007211	1045.51	0.423844	0.101708	4.16728	3.08257e-05	0.000677819	XLOC_007211
new_exon_scaffold_378_659	622.127	0.423786	0.14095	3.00663	0.00264158	0.0206153	new_exon_scaffold_378_659
XLOC_032823	5357.05	0.423666	0.0764168	5.54415	2.95383e-08	1.96179e-06	ENSXETG00000023985	100126062	zinc finger protein 644 [Source:Xenbase;Acc:XB-GENE-979355]	znf644	znf644
XLOC_019929	4224.94	0.423251	0.0928663	4.55764	5.17314e-06	0.000157338	ENSXETG00000013251	493371	neutral cholesterol ester hydrolase 1 [Source:Xenbase;Acc:XB-GENE-959943]	nceh1	nceh1
XLOC_017447	523.926	0.42318	0.126704	3.3399	0.000838087	0.00872773	XLOC_017447
XLOC_040201	2462.42	0.423022	0.0647409	6.53408	6.40023e-11	7.81068e-09	ENSXETG00000009529	548889	progestin and adipoQ receptor family member III [Source:Xenbase;Acc:XB-GENE-5731648]	paqr3	paqr3
XLOC_000879	184.754	0.422954	0.155565	2.71883	0.00655129	0.0407203	ENSXETG00000016577	100488534	transporter 1, ATP-binding cassette, sub-family B (MDR/TAP) [Source:Xenbase;Acc:XB-GENE-486762]	tap1	tap1
XLOC_027638	372.46	0.422865	0.159212	2.656	0.00790748	0.0465485	XLOC_027638
XLOC_013021	14210.1	0.421789	0.100057	4.21549	2.49233e-05	0.000567856	ENSXETG00000011778	407957	chaperonin containing TCP1, subunit 7 (eta) [Source:Xenbase;Acc:XB-GENE-988120]	cct7	cct7
XLOC_043896	1666.85	0.421643	0.10995	3.83485	0.000125639	0.0020512	ENSXETG00000022055	100533517	peter pan homolog [Source:Xenbase;Acc:XB-GENE-6465745]	ppan	ppan
XLOC_017089	4910.61	0.421541	0.0754439	5.58748	2.30392e-08	1.60754e-06	ENSXETG00000026533
XLOC_024626	4610.62	0.421313	0.108733	3.87475	0.000106733	0.00180908	ENSXETG00000017318	496893	SRC proto-oncogene, non-receptor tyrosine kinase [Source:Xenbase;Acc:XB-GENE-489820]	src	src
XLOC_024734	11531	0.42071	0.111174	3.78424	0.000154181	0.00240843	ENSXETG00000001410	448434	chaperonin containing TCP1, subunit 2 (beta) [Source:Xenbase;Acc:XB-GENE-1006535]	cct2	cct2
XLOC_025393	588.744	0.420697	0.114984	3.65874	0.000253457	0.00353248	XLOC_025393
new_exon_scaffold_2457_117	181.942	0.420557	0.14961	2.81102	0.00493847	0.0330461	new_exon_scaffold_2457_117
XLOC_033386	3091.19	0.420267	0.111721	3.76177	0.000168716	0.00257976	ENSXETG00000023870	100036733	ST8 alpha-N-acetyl-neuraminide alpha-2,8-sialyltransferase 4 [Source:Xenbase;Acc:XB-GENE-950930]	st8sia4	st8sia4
XLOC_004417	1700.23	0.420168	0.13015	3.22835	0.00124507	0.0117844	ENSXETG00000004598	394881	glutamate-rich WD repeat containing 1 [Source:Xenbase;Acc:XB-GENE-986093]	grwd1	grwd1
new_exon_scaffold_1070_14	4695.93	0.41968	0.104091	4.03185	5.53396e-05	0.00107305	ENSXETG00000018990		serum amyloid A-like 1 [Source:Xenbase;Acc:XB-GENE-5809569]	saal1	saal1
new_exon_scaffold_1070_14	4695.93	0.41968	0.104091	4.03185	5.53396e-05	0.00107305	ENSXETG00000018984		tryptophan hydroxylase 1 [Source:Xenbase;Acc:XB-GENE-996926]	tph1	tph1
XLOC_015504	1572.56	0.419606	0.13177	3.18438	0.00145066	0.0132239	XLOC_015504
XLOC_026545	5928.32	0.419592	0.0974545	4.30551	1.66599e-05	0.000407136	ENSXETG00000013593	448748	methyl-CpG binding domain protein 3 [Source:Xenbase;Acc:XB-GENE-491553]	mbd3	mbd3
XLOC_020182	991.919	0.419442	0.103825	4.03989	5.34774e-05	0.00104524	ENSXETG00000002886	100101721	nephronophthisis 4 [Source:Xenbase;Acc:XB-GENE-487536]	nphp4	nphp4.1
XLOC_028277	684.802	0.419306	0.1305	3.21308	0.00131322	0.0122747	ENSXETG00000020255	447956	ubiquitin specific peptidase 16 [Source:Xenbase;Acc:XB-GENE-1007164]	usp16	usp16
XLOC_040648	5637.48	0.418802	0.0729846	5.73822	9.56761e-09	7.32617e-07	ENSXETG00000005518	100490135	microtubule associated tumor suppressor candidate 2 [Source:Xenbase;Acc:XB-GENE-6048929]	mtus2	mtus2
XLOC_019163	1807.96	0.418585	0.117565	3.56044	0.000370227	0.00474971	ENSXETG00000001293	549389	UTP18 small subunit (SSU) processome component homolog [Source:Xenbase;Acc:XB-GENE-981919]	utp18	utp18
XLOC_028198	4705.44	0.417915	0.107046	3.90408	9.45842e-05	0.00163438	ENSXETG00000023108	394933	DnaJ (Hsp40) homolog, subfamily C, member 2 [Source:Xenbase;Acc:XB-GENE-964533]	dnajc2	dnajc2
XLOC_034315	3211.58	0.417899	0.094254	4.43375	9.26075e-06	0.000253257	ENSXETG00000011523	595066	RNA 2',3'-cyclic phosphate and 5'-OH ligase [Source:Xenbase;Acc:XB-GENE-974751]	rtcb	c22orf28
XLOC_033911	7525.23	0.417488	0.0922504	4.52559	6.02271e-06	0.000178722	ENSXETG00000005972	100038071	cyclin D2 [Source:Xenbase;Acc:XB-GENE-481219]	ccnd2	ccnd2
XLOC_033911	7525.23	0.417488	0.0922504	4.52559	6.02271e-06	0.000178722	ENSXETG00000005971	100145723	TP53 induced glycolysis regulatory phosphatase [Source:Xenbase;Acc:XB-GENE-1008472]	tigar	c12orf5
XLOC_017800	8631.74	0.41722	0.0581293	7.17745	7.10255e-13	1.19556e-10	ENSXETG00000010325		SH3 domain binding kinase 1 [Source:HGNC Symbol;Acc:HGNC:17699]	SBK1	np_001096424.1
XLOC_016516	566.001	0.417139	0.110272	3.78282	0.000155059	0.00242021	ENSXETG00000025514		serine/threonine/tyrosine interacting protein [Source:Xenbase;Acc:XB-GENE-967347]	styx	styx
XLOC_020677	1284.93	0.416551	0.0814443	5.11454	3.145e-07	1.49779e-05	ENSXETG00000018247		potassium channel, voltage gated shaker related subfamily A, member 4 [Source:Xenbase;Acc:XB-GENE-492827]	kcna4	kcna4
XLOC_030201	333.695	0.416175	0.134063	3.10434	0.00190706	0.016162	ENSXETG00000014539	100135227	coiled-coil domain containing 59 [Source:Xenbase;Acc:XB-GENE-998225]	ccdc59	ccdc59
XLOC_011103	1261.95	0.415379	0.0988569	4.20182	2.64774e-05	0.000597685	ENSXETG00000009979	100497164	component of oligomeric golgi complex 1 [Source:Xenbase;Acc:XB-GENE-1012192]	cog1	cog1
XLOC_004907	2019.47	0.414849	0.0657224	6.31214	2.75197e-10	2.95247e-08	ENSXETG00000010280	100485933	phosphatidylinositol 3-kinase, catalytic subunit type 3 [Source:Xenbase;Acc:XB-GENE-6085226]	pik3c3	pik3c3
XLOC_027637	1426.18	0.414166	0.136542	3.03324	0.00241941	0.0192807	ENSXETG00000014562	395016	neuroguidin, EIF4E binding protein [Source:Xenbase;Acc:XB-GENE-946309]	ngdn	ngdn
XLOC_040302	7926.16	0.413414	0.138597	2.98285	0.00285578	0.0218503	ENSXETG00000019908
XLOC_029291	2073.27	0.413174	0.134855	3.06383	0.00218525	0.0178827	ENSXETG00000012949	100379698	CTP synthase 1 [Source:Xenbase;Acc:XB-GENE-957432]	ctps1	ctps
XLOC_043092	1721.53	0.413141	0.132783	3.1114	0.00186205	0.0158563	ENSXETG00000024114	496698	GAR1 homolog, ribonucleoprotein [Source:Xenbase;Acc:XB-GENE-6258514]	gar1	gar1
new_exon_scaffold_58_1051	713.066	0.412889	0.111986	3.68697	0.000226938	0.00325823	new_exon_scaffold_58_1051
XLOC_003662	7487.26	0.412777	0.0608142	6.78752	1.14078e-11	1.63786e-09	ENSXETG00000021381	448076	Myb/SANT-like DNA-binding domain containing 4 with coiled-coils [Source:Xenbase;Acc:XB-GENE-5752051]	msantd4	kiaa1826
XLOC_003838	990.08	0.412701	0.126433	3.26418	0.00109782	0.0107395	ENSXETG00000004231	100497675	leucine rich repeat containing 75B [Source:Xenbase;Acc:XB-GENE-6032585]	lrrc75b	c22orf36
XLOC_011262	595.267	0.412661	0.0959641	4.30016	1.70674e-05	0.000415535	XLOC_011262
XLOC_028927	5846.43	0.412338	0.127827	3.22575	0.00125643	0.0118689	ENSXETG00000005253	594953	histone deacetylase 1 [Source:Xenbase;Acc:XB-GENE-479583]	hdac1	hdac1
XLOC_022358	15322.6	0.412075	0.135977	3.03048	0.00244163	0.019396	ENSXETG00000005359	734089	heat shock protein 90kDa beta (Grp94), member 1 [Source:Xenbase;Acc:XB-GENE-494760]	hsp90b1	hsp90b1
new_exon_scaffold_404_1422	2369.29	0.411858	0.103705	3.97146	7.14344e-05	0.00132318	new_exon_scaffold_404_1422
XLOC_029677	5064.56	0.411814	0.108872	3.78255	0.000155233	0.00242099	ENSXETG00000024088		ATP-binding cassette, sub-family F (GCN20), member 1 [Source:Xenbase;Acc:XB-GENE-993168]	abcf1	abcf1
XLOC_039728	1442.24	0.411676	0.112527	3.65847	0.000253727	0.00353372	ENSXETG00000019290	448012	serine/threonine kinase 16 [Source:Xenbase;Acc:XB-GENE-971765]	stk16	stk16
XLOC_040405	571.773	0.41122	0.118708	3.46412	0.000531964	0.00620498	ENSXETG00000013022	100492082	single-minded family bHLH transcription factor 2 [Source:Xenbase;Acc:XB-GENE-1013958]	sim2	sim2
XLOC_021811	2730.67	0.410954	0.0621198	6.6155	3.70289e-11	4.82017e-09	ENSXETG00000016260	496648	regulator of calcineurin 2 [Source:Xenbase;Acc:XB-GENE-945556]	rcan2	rcan2
XLOC_036765	424.652	0.410679	0.134887	3.04461	0.00232984	0.0187058	ENSXETG00000002252
XLOC_011744	268.493	0.41046	0.131847	3.11314	0.00185107	0.0157874	ENSXETG00000013405	100145558	mitogen-activated protein kinase 15 [Source:Xenbase;Acc:XB-GENE-1010338]	mapk15	mapk15
XLOC_032258	1603.3	0.410402	0.144256	2.84496	0.00444174	0.0304956	XLOC_032258
XLOC_041916	515.252	0.410052	0.0986394	4.15708	3.22347e-05	0.000701688	ENSXETG00000027469	100488740	general transcription factor IIIC, polypeptide 3, 102kDa [Source:Xenbase;Acc:XB-GENE-1217329]	gtf3c3	gtf3c3.2
XLOC_043175	2595.42	0.409283	0.0663086	6.1724	6.72612e-10	6.66671e-08	ENSXETG00000000466	100492913	membrane-associated ring finger (C3HC4) 4, E3 ubiquitin protein ligase [Source:Xenbase;Acc:XB-GENE-996237]	march4	march4
XLOC_010926	1566.66	0.409066	0.111616	3.66493	0.000247409	0.00347547	ENSXETG00000007217		transducin (beta)-like 3 [Source:Xenbase;Acc:XB-GENE-1012176]	tbl3	tbl3
XLOC_042076	443.134	0.409002	0.149668	2.73273	0.00628125	0.0394538	ENSXETG00000019929	733536	chromosome 16 open reading frame 91 [Source:Xenbase;Acc:XB-GENE-877214]	c16orf91	c16orf91
XLOC_021127	5021.85	0.408867	0.112267	3.64191	0.00027062	0.00369003	ENSXETG00000001859	448377	CDV3 homolog [Source:Xenbase;Acc:XB-GENE-5805319]	cdv3	cdv3
XLOC_029760	347.702	0.40876	0.150836	2.70995	0.0067293	0.0415631	XLOC_029760
XLOC_044543	54702.3	0.408568	0.0962478	4.24496	2.18629e-05	0.000509285	ENSXETG00000013674	448460	eukaryotic translation initiation factor 4 gamma, 2 [Source:Xenbase;Acc:XB-GENE-996465]	eif4g2	eif4g2
XLOC_025899	13441.1	0.40847	0.0742866	5.49857	3.82888e-08	2.48381e-06	XLOC_025899
XLOC_032220	2021.38	0.408422	0.0847904	4.81684	1.45847e-06	5.46603e-05	ENSXETG00000000029		cell adhesion associated, oncogene regulated [Source:Xenbase;Acc:XB-GENE-922837]	cdon	cdon
XLOC_007450	7834.69	0.408337	0.0450743	9.05919	1.31422e-19	4.45882e-17	XLOC_007450
XLOC_022369	6503.65	0.408323	0.110957	3.68	0.00023323	0.0033217	ENSXETG00000025927	448432	thymine DNA glycosylase [Source:Xenbase;Acc:XB-GENE-1006128]	tdg	tdg
XLOC_009327	2221.2	0.407503	0.124153	3.28226	0.00102978	0.0102137	ENSXETG00000016899	549285	nocturnin [Source:Xenbase;Acc:XB-GENE-1014542]	noct	ccrn4l
XLOC_005270	1266.06	0.407495	0.0946894	4.30349	1.68128e-05	0.00041018	ENSXETG00000012815		tudor domain containing 3 [Source:Xenbase;Acc:XB-GENE-949075]	tdrd3	tdrd3
XLOC_037603	705.068	0.406967	0.0889962	4.57285	4.81124e-06	0.000147944	ENSXETG00000005160	493225	membrane-associated ring finger (C3HC4) 3, E3 ubiquitin protein ligase [Source:Xenbase;Acc:XB-GENE-491983]	march3	march3
XLOC_045419	3803.69	0.406414	0.0774538	5.24718	1.54443e-07	8.08075e-06	ENSXETG00000023744	100216017	protein tyrosine phosphatase type IVA, member 3 [Source:Xenbase;Acc:XB-GENE-943078]	ptp4a3	ptp4a3
XLOC_038910	961.166	0.405837	0.0982735	4.12967	3.63286e-05	0.000772377	XLOC_038910
XLOC_038932	1524.12	0.405674	0.0914873	4.43421	9.24102e-06	0.000253072	ENSXETG00000018433	549639	F-box protein 30 [Source:Xenbase;Acc:XB-GENE-5934558]	fbxo30	fbxo30
XLOC_018496	1064.79	0.405233	0.0906997	4.46785	7.9008e-06	0.000222293	ENSXETG00000020999	448641	activin A receptor, type IIB [Source:Xenbase;Acc:XB-GENE-484248]	acvr2b	acvr2b
XLOC_012534	942.372	0.405151	0.0958954	4.22492	2.39023e-05	0.00054779	ENSXETG00000001353		hemicentin 2 [Source:Xenbase;Acc:XB-GENE-6034990]	hmcn2	hmcn2
XLOC_016292	2099.72	0.404873	0.150889	2.68325	0.00729113	0.0439981	XLOC_016292
XLOC_024067	1923.27	0.404714	0.105317	3.84283	0.000121622	0.00200574	ENSXETG00000018061	100145158	family with sequence similarity 98, member B [Source:Xenbase;Acc:XB-GENE-5928439]	fam98b	fam98b
new_exon_scaffold_178_107	242.283	0.404667	0.129939	3.11427	0.00184398	0.0157552	new_exon_scaffold_178_107
XLOC_020938	7306.42	0.404443	0.0925751	4.36881	1.24926e-05	0.000322658	ENSXETG00000003772	448642	B-cell CLL/lymphoma 7A [Source:Xenbase;Acc:XB-GENE-5754603]	bcl7a	bcl7a
XLOC_012830	1188.98	0.403847	0.0857714	4.70841	2.49651e-06	8.5671e-05	ENSXETG00000001473		transmembrane and coiled-coil domain family 1 [Source:Xenbase;Acc:XB-GENE-5881367]	tmcc1
XLOC_043563	2551.49	0.403723	0.0880848	4.58335	4.57589e-06	0.000142502	ENSXETG00000016410	733994	DEAD (Asp-Glu-Ala-Asp) box polypeptide 54 [Source:Xenbase;Acc:XB-GENE-1011576]	ddx54	ddx54
XLOC_024309	1106.62	0.403566	0.134623	2.99776	0.00271973	0.0210318	ENSXETG00000024849
XLOC_024309	1106.62	0.403566	0.134623	2.99776	0.00271973	0.0210318	ENSXETG00000009895	100192374	URB1 ribosome biogenesis 1 homolog (S. cerevisiae) [Source:Xenbase;Acc:XB-GENE-5817921]	urb1	urb1
XLOC_001598	9737.25	0.40326	0.052526	7.67734	1.62431e-14	3.60411e-12	ENSXETG00000000216		digestive organ expansion factor homolog [Source:Xenbase;Acc:XB-GENE-1002187]	diexf	c1orf107
new_exon_scaffold_347_377	1219.82	0.403074	0.122313	3.29542	0.000982749	0.00988113	new_exon_scaffold_347_377
XLOC_026920	886.77	0.402875	0.146494	2.75012	0.00595726	0.0379763	ENSXETG00000001931	549344	PCI domain containing 2 [Source:Xenbase;Acc:XB-GENE-964456]	pcid2	pcid2
XLOC_018216	710.931	0.402772	0.118468	3.39985	0.000674228	0.00741271	ENSXETG00000025574	733902	solute carrier family 31 (copper transporter), member 2 [Source:Xenbase;Acc:XB-GENE-5805083]	slc31a2	slc31a2
XLOC_035626	703.093	0.402175	0.136034	2.95642	0.00311232	0.0232572	ENSXETG00000018823		serine/threonine kinase 36 [Source:Xenbase;Acc:XB-GENE-5998666]	stk36	stk36
XLOC_038591	1431.85	0.401874	0.0875535	4.59004	4.4317e-06	0.000138675	XLOC_038591
XLOC_032638	1222.53	0.401744	0.0928433	4.32712	1.51074e-05	0.000378189	ENSXETG00000012168				dcst1
XLOC_024641	5586.43	0.401633	0.110142	3.6465	0.000265837	0.00363796	ENSXETG00000019471		tumor protein p53 inducible nuclear protein 2 [Source:Xenbase;Acc:XB-GENE-950012]	tp53inp2	tp53inp2
XLOC_000349	8018.02	0.400667	0.049778	8.04908	8.3417e-16	2.14316e-13	ENSXETG00000021779	496850	phosducin-like 3 [Source:Xenbase;Acc:XB-GENE-5737550]	pdcl3	xb-gene-972113
XLOC_000349	8018.02	0.400667	0.049778	8.04908	8.3417e-16	2.14316e-13	ENSXETG00000009434	100145682	PAN2 poly(A) specific ribonuclease subunit [Source:Xenbase;Acc:XB-GENE-985220]	pan2	pan2
XLOC_021820	448.919	0.400198	0.123854	3.2312	0.00123272	0.0117079	ENSXETG00000016256	496683	solute carrier family 25, member 27 [Source:Xenbase;Acc:XB-GENE-1005902]	slc25a27	slc25a27
XLOC_035167	2016.88	0.399517	0.112329	3.55667	0.000375582	0.00479008	XLOC_035167
XLOC_005882	2316.45	0.399409	0.120226	3.32216	0.000893231	0.00916994	ENSXETG00000021611		nucleolar protein with MIF4G domain 1 [Source:Xenbase;Acc:XB-GENE-5954463]	nom1	nom1
XLOC_031319	1658.23	0.39929	0.103388	3.86205	0.000112439	0.00188292	ENSXETG00000006385	100145436	angiomotin like 1 [Source:Xenbase;Acc:XB-GENE-993664]	amotl1	amotl1
XLOC_022972	1040.48	0.399236	0.097915	4.07737	4.55474e-05	0.00092449	ENSXETG00000003328		ethanolaminephosphotransferase 1 [Source:Xenbase;Acc:XB-GENE-991194]	ept1	ept1
XLOC_040632	1070.42	0.399141	0.118219	3.37629	0.000734697	0.00791069	ENSXETG00000016918	100493161	replication factor C (activator 1) 3, 38kDa [Source:Xenbase;Acc:XB-GENE-984444]	rfc3	rfc3
XLOC_001410	4118.6	0.399075	0.0693515	5.75437	8.69642e-09	6.68789e-07	ENSXETG00000021084		KIAA1211 [Source:Xenbase;Acc:XB-GENE-6040138]	kiaa1211	kiaa1211
XLOC_029922	1596.59	0.398414	0.100207	3.97593	7.01038e-05	0.00130491	ENSXETG00000014420	548554	yrdC N(6)-threonylcarbamoyltransferase domain containing [Source:Xenbase;Acc:XB-GENE-5744243]	yrdc	yrdc
XLOC_027932	2455.02	0.398101	0.0892164	4.4622	8.11235e-06	0.000227916	XLOC_027932
XLOC_007206	5436.91	0.397749	0.0981695	4.05166	5.08565e-05	0.00100407	ENSXETG00000015232		solute carrier organic anion transporter family, member 5A1 [Source:Xenbase;Acc:XB-GENE-480413]	slco5a1	slco5a1
XLOC_037264	1554.51	0.397635	0.0914257	4.34927	1.36589e-05	0.00034682	ENSXETG00000026120				gtf2f2.1
XLOC_019640	1491.82	0.397541	0.135925	2.92472	0.00344771	0.0250726	ENSXETG00000023289	448613	polymerase (DNA directed), alpha 2, accessory subunit [Source:Xenbase;Acc:XB-GENE-5916783]	pola2	pola2
XLOC_014876	5549.75	0.397412	0.0956222	4.15606	3.23779e-05	0.00070402	ENSXETG00000027904	496955	retention in endoplasmic reticulum sorting receptor 1 [Source:Xenbase;Acc:XB-GENE-954178]	rer1	rer1
XLOC_000857	513.194	0.396475	0.11587	3.42172	0.00062227	0.00698703	XLOC_000857
XLOC_037430	1098.09	0.396319	0.127102	3.11812	0.00182008	0.0156009	ENSXETG00000018002		PWP2 periodic tryptophan protein homolog [Source:Xenbase;Acc:XB-GENE-6257709]	pwp2
XLOC_042004	1425.23	0.396208	0.0873583	4.53543	5.74859e-06	0.000172954	ENSXETG00000025164	394867	solute carrier family 30 (zinc transporter), member 7 [Source:Xenbase;Acc:XB-GENE-977014]	slc30a7	slc30a7
XLOC_041856	1344.31	0.395688	0.129302	3.06019	0.00221196	0.0180187	XLOC_041856
XLOC_041682	2413.25	0.39553	0.0927609	4.26397	2.00824e-05	0.000474993	ENSXETG00000020475		tonsoku-like, DNA repair protein [Source:Xenbase;Acc:XB-GENE-5939806]	tonsl	nfkbil2
XLOC_031012	645.41	0.395463	0.125126	3.16053	0.00157485	0.0140993	ENSXETG00000002805		queuine tRNA-ribosyltransferase domain containing 1 [Source:Xenbase;Acc:XB-GENE-1007716]	qtrtd1	qtrtd1
XLOC_024073	3224.04	0.39518	0.0629842	6.27428	3.51261e-10	3.62895e-08	ENSXETG00000000279		p21 protein (Cdc42/Rac)-activated kinase 6 [Source:Xenbase;Acc:XB-GENE-960331]	pak6	pak6
XLOC_043052	2940.93	0.3945	0.121079	3.25821	0.00112116	0.010886	ENSXETG00000006939	100145257	FtsJ homolog 3 [Source:Xenbase;Acc:XB-GENE-5797493]	ftsj3	ftsj3
XLOC_027686	461.4	0.394458	0.142516	2.76781	0.00564337	0.0364273	ENSXETG00000023546	100380049	RNA pseudouridylate synthase domain containing 3 [Source:Xenbase;Acc:XB-GENE-982810]	rpusd3	rpusd3
XLOC_043586	771.451	0.394428	0.100469	3.92587	8.64174e-05	0.00152862	ENSXETG00000001747	100145785	methyltransferase like 17 [Source:Xenbase;Acc:XB-GENE-1001711]	mettl17	mett11d1
XLOC_018467	1341.54	0.393652	0.133514	2.94839	0.00319437	0.0237161	ENSXETG00000004245		golgi reassembly stacking protein 1, 65kDa [Source:Xenbase;Acc:XB-GENE-976361]	gorasp1	gorasp1
new_exon_scaffold_565_482	310.69	0.393549	0.127027	3.09815	0.00194732	0.0164675	new_exon_scaffold_565_482
XLOC_024789	4804.42	0.393327	0.0919567	4.2773	1.89171e-05	0.000451008	XLOC_024789
XLOC_025671	460.506	0.392557	0.102589	3.8265	0.000129979	0.00210907	ENSXETG00000008178	549343	inner mitochondrial membrane peptidase subunit 1 [Source:Xenbase;Acc:XB-GENE-5806212]	immp1l	immp1l
XLOC_033949	2021.5	0.392203	0.0932843	4.20438	2.61797e-05	0.000592334	ENSXETG00000019118		midasin AAA ATPase 1 [Source:Xenbase;Acc:XB-GENE-958471]	mdn1	mdn1
XLOC_019904	3799.33	0.39213	0.0565133	6.93873	3.95642e-12	5.94254e-10	ENSXETG00000004065	100491530	low density lipoprotein receptor-related protein 12 [Source:Xenbase;Acc:XB-GENE-980112]	lrp12	lrp12
XLOC_026552	1150.85	0.391934	0.0943403	4.15447	3.26044e-05	0.000708156	ENSXETG00000008147	496639	abhydrolase domain containing 17A [Source:Xenbase;Acc:XB-GENE-5820301]	abhd17a	fam108a1
XLOC_009161	286.965	0.391659	0.121772	3.21633	0.00129842	0.0121655	ENSXETG00000002767	733548	Josephin domain containing 2 [Source:Xenbase;Acc:XB-GENE-5740260]	josd2	josd2
XLOC_020484	1368.58	0.391396	0.123058	3.18059	0.00146975	0.0133233	ENSXETG00000027010	100145149	hypothetical protein LOC100145149 [Source:Xenbase;Acc:XB-GENE-5852427]	XB-GENE-5852427	xb-gene-5852427
XLOC_016524	2796.51	0.391075	0.120566	3.24365	0.00118008	0.0113341	ENSXETG00000012198	100036716	nidogen 2 (osteonidogen) [Source:Xenbase;Acc:XB-GENE-967329]	nid2	nid2
XLOC_000345	1291.92	0.391073	0.107451	3.63956	0.000273101	0.00371607	ENSXETG00000021787		RNA binding motif, single stranded interacting protein 2 [Source:Xenbase;Acc:XB-GENE-494623]	rbms2	rbms2
XLOC_032029	6510.42	0.39084	0.0779105	5.01653	5.26138e-07	2.32429e-05	ENSXETG00000017825	496549	DEAD (Asp-Glu-Ala-Asp) box helicase 1 [Source:Xenbase;Acc:XB-GENE-969096]	ddx1	ddx1
XLOC_034572	1047.14	0.39071	0.0880303	4.43836	9.0647e-06	0.000249292	ENSXETG00000017618	448081	mediator complex subunit 31 [Source:Xenbase;Acc:XB-GENE-951034]	med31	med31
XLOC_036130	2728.55	0.390389	0.0954357	4.0906	4.30258e-05	0.000889019	ENSXETG00000019847		dysbindin (dystrobrevin binding protein 1) domain containing 1 [Source:Xenbase;Acc:XB-GENE-983679]	dbndd1	dbndd1
XLOC_015315	1456.44	0.390335	0.136449	2.86066	0.00422756	0.0294077	XLOC_015315
XLOC_013732	50923.5	0.390134	0.114165	3.41729	0.000632474	0.00707271	ENSXETG00000023757	613092	stearoyl-CoA desaturase (delta-9-desaturase) [Source:Xenbase;Acc:XB-GENE-988226]	scd	scd
XLOC_032889	3230.7	0.389873	0.0851526	4.57852	4.68281e-06	0.000144847	ENSXETG00000003537		phosphatidylinositol-specific phospholipase C, X domain containing 3 [Source:Xenbase;Acc:XB-GENE-962063]	plcxd3	plcxd3
XLOC_005317	366.224	0.389858	0.113148	3.44556	0.000569884	0.00652643	ENSXETG00000024685				nudt15
XLOC_032393	1407.3	0.388964	0.112809	3.448	0.000564752	0.00648667	ENSXETG00000027865	448444	tyrosyl-tRNA synthetase [Source:Xenbase;Acc:XB-GENE-491608]	yars	yars
XLOC_032393	1407.3	0.388964	0.112809	3.448	0.000564752	0.00648667	ENSXETG00000000990		KIAA1522 [Source:Xenbase;Acc:XB-GENE-6469276]	kiaa1522
XLOC_025287	7072.77	0.387765	0.0591125	6.55979	5.38837e-11	6.65907e-09	XLOC_025287
XLOC_000127	3981.21	0.387131	0.0717124	5.39838	6.72456e-08	3.9789e-06	ENSXETG00000004581		solute carrier family 16, member 2 (thyroid hormone transporter) [Source:Xenbase;Acc:XB-GENE-980579]	slc16a2	slc16a2
XLOC_025659	3643.61	0.386594	0.0789224	4.8984	9.66199e-07	3.89794e-05	ENSXETG00000015239				np_001001456.1
XLOC_018157	2249.2	0.386511	0.107002	3.61217	0.000303649	0.00403886	ENSXETG00000009783	100145145	LTV1 ribosome biogenesis factor [Source:Xenbase;Acc:XB-GENE-1005068]	ltv1	ltv1
XLOC_025031	1985.99	0.3858	0.119913	3.21733	0.00129392	0.0121408	ENSXETG00000002882	100145004	translocase of inner mitochondrial membrane 50 homolog [Source:Xenbase;Acc:XB-GENE-963112]	timm50	timm50
XLOC_033516	4927.43	0.385774	0.0949426	4.06323	4.83985e-05	0.000968267	ENSXETG00000007189	394990	stress-induced phosphoprotein 1 [Source:Xenbase;Acc:XB-GENE-958361]	stip1	stip1
XLOC_038656	3398.35	0.385624	0.108973	3.5387	0.000402105	0.00504795	ENSXETG00000018790	549321	SH3 and PX domains 2B [Source:Xenbase;Acc:XB-GENE-1009043]	sh3pxd2b	sh3pxd2b
XLOC_041720	8689.22	0.385504	0.0713369	5.40399	6.51734e-08	3.88505e-06	ENSXETG00000015100		tetratricopeptide repeat domain 39C [Source:Xenbase;Acc:XB-GENE-5934070]	ttc39c	ttc39c
new_exon_scaffold_18215_822	110771	0.384601	0.14064	2.73465	0.00624463	0.0392445	new_exon_scaffold_18215_822
XLOC_016651	7574.76	0.384548	0.101848	3.7757	0.000159557	0.00248248	ENSXETG00000009296	734062	leucine-rich pentatricopeptide repeat containing [Source:Xenbase;Acc:XB-GENE-1014657]	lrpprc	lrpprc
XLOC_029797	2389.14	0.384529	0.128969	2.98157	0.00286775	0.0219088	ENSXETG00000010314	100490359	DEAD (Asp-Glu-Ala-Asp) box helicase 24 [Source:Xenbase;Acc:XB-GENE-983004]	ddx24	ddx24
XLOC_012962	517.97	0.384317	0.137528	2.79447	0.00519848	0.0342693	XLOC_012962
XLOC_023158	2534.5	0.384317	0.128459	2.99175	0.00277385	0.0213573	ENSXETG00000004785	100379911	nucleoporin 155kDa [Source:Xenbase;Acc:XB-GENE-973827]	nup155	nup155
XLOC_024470	2276.28	0.384158	0.0653588	5.87768	4.16055e-09	3.5788e-07	ENSXETG00000021233	100485994
XLOC_018137	7446.04	0.384069	0.14078	2.72816	0.0063689	0.0398971	ENSXETG00000011221	448087	eukaryotic translation initiation factor 2, subunit 1 alpha, 35kDa [Source:Xenbase;Acc:XB-GENE-989630]	eif2s1	eif2s1
XLOC_045069	332.438	0.384018	0.145286	2.64319	0.00821283	0.0478841	XLOC_045069
new_exon_scaffold_303_1835	2187.98	0.38378	0.0945034	4.06102	4.88597e-05	0.000973397	new_exon_scaffold_303_1835
XLOC_024593	1316.76	0.383518	0.106667	3.59547	0.000323801	0.00424331	ENSXETG00000012145	779970	DEAH (Asp-Glu-Ala-His) box polypeptide 35 [Source:Xenbase;Acc:XB-GENE-5868299]	dhx35	dhx35
XLOC_016450	3587.95	0.383376	0.0832774	4.6036	4.15244e-06	0.000131411	ENSXETG00000021846		D4, zinc and double PHD fingers, family 3 [Source:Xenbase;Acc:XB-GENE-6067294]	dpf3	dpf3
XLOC_000057	1421.4	0.382928	0.125022	3.06288	0.00219218	0.0178948	ENSXETG00000008075	549567	NDC1 transmembrane nucleoporin [Source:Xenbase;Acc:XB-GENE-5736320]	ndc1	tmem48
XLOC_030764	783.907	0.382779	0.143374	2.66979	0.0075899	0.0452382	ENSXETG00000013176	100488298	interferon induced with helicase C domain 1 [Source:Xenbase;Acc:XB-GENE-1011111]	ifih1	ifih1
XLOC_029795	1186.03	0.382774	0.0974966	3.92602	8.63619e-05	0.00152862	ENSXETG00000010311		ankyrin repeat and SOCS box containing 2 [Source:Xenbase;Acc:XB-GENE-983015]	asb2	asb2
XLOC_038485	3363.79	0.382598	0.0986933	3.87664	0.000105909	0.00179825	ENSXETG00000015058	100486151	kelch-like family member 35 [Source:Xenbase;Acc:XB-GENE-1009038]	klhl35	klhl35
XLOC_007448	2396.9	0.382576	0.0810139	4.72235	2.33133e-06	8.05693e-05	ENSXETG00000008424	550002	Sjogren syndrome/scleroderma autoantigen 1 [Source:Xenbase;Acc:XB-GENE-5770639]	sssca1	sssca1
XLOC_015751	857.418	0.382131	0.110512	3.45781	0.00054458	0.00629945	XLOC_015751
XLOC_025527	1215.54	0.381106	0.113611	3.35449	0.000795107	0.00840566	ENSXETG00000020398	100486235	WD repeat domain 46 [Source:Xenbase;Acc:XB-GENE-489373]	wdr46	wdr46
XLOC_043640	1123.29	0.381046	0.144797	2.63159	0.00849859	0.0491102	ENSXETG00000029813		Small nucleolar RNA SNORA79 [Source:RFAM;Acc:RF00600]	SNORA79
XLOC_025594	1283.94	0.380944	0.111485	3.417	0.000633154	0.00707271	ENSXETG00000006022	549819	polymerase (RNA) II (DNA directed) polypeptide G [Source:Xenbase;Acc:XB-GENE-1006751]	polr2g	polr2g
XLOC_008897	1799.62	0.380813	0.130832	2.91069	0.00360628	0.0260127	ENSXETG00000005487	100493816	Rho GTPase activating protein 42 [Source:HGNC Symbol;Acc:HGNC:26545]	ARHGAP42	arhgap42
XLOC_027045	540.528	0.380192	0.109438	3.47404	0.000512683	0.00603778	ENSXETG00000011509		UTP11-like, U3 small nucleolar ribonucleoprotein (yeast) [Source:Xenbase;Acc:XB-GENE-992334]	utp11l	utp11l
XLOC_044439	7075.95	0.380121	0.0673816	5.64132	1.68756e-08	1.23413e-06	ENSXETG00000005476	100488175	cut-like homeobox 1 [Source:Xenbase;Acc:XB-GENE-853070]	cux1	cux1
XLOC_039411	1091.54	0.380103	0.10722	3.54506	0.000392519	0.00495112	XLOC_039411
XLOC_034034	2037.53	0.379856	0.0881365	4.30986	1.63358e-05	0.000400217	ENSXETG00000008633	549558	mucolipin 3 [Source:Xenbase;Acc:XB-GENE-980380]	mcoln3	mcoln3
XLOC_040534	1653.57	0.379737	0.128944	2.94497	0.00322988	0.0238437	ENSXETG00000003550	496533	small nuclear ribonucleoprotein polypeptide B [Source:Xenbase;Acc:XB-GENE-1010457]	snrpb2	snrpb2
XLOC_002964	4236.9	0.379652	0.105285	3.60595	0.000311011	0.00411716	ENSXETG00000006883		calcium channel flower domain containing 1 [Source:Xenbase;Acc:XB-GENE-6257568]	cacfd1	c9orf7
XLOC_009836	3684.14	0.379628	0.0684123	5.54913	2.87101e-08	1.92644e-06	ENSXETG00000013638		ADAM metallopeptidase with thrombospondin type 1 motif, 5 [Source:Xenbase;Acc:XB-GENE-961098]	adamts5	adamts5
XLOC_033612	1211.79	0.379466	0.0963473	3.93853	8.19828e-05	0.00147267	ENSXETG00000023427	779726	neuronal differentiation 6 [Source:Xenbase;Acc:XB-GENE-969227]	neurod6	neurod6
XLOC_020098	1022.02	0.379269	0.0850591	4.45888	8.23886e-06	0.000230806	ENSXETG00000019012	780099	ELMO/CED-12 domain containing 3 [Source:Xenbase;Acc:XB-GENE-999400]	elmod3	elmod3
XLOC_012553	946.516	0.378679	0.0894555	4.23316	2.30431e-05	0.00053161	XLOC_012553
new_exon_scaffold_104_215	336.363	0.378538	0.141399	2.67708	0.00742669	0.04451	new_exon_scaffold_104_215
XLOC_016816	3740.09	0.377394	0.102193	3.69297	0.00022165	0.00319641	ENSXETG00000023129	733986	immediate early response 5 [Source:Xenbase;Acc:XB-GENE-1004819]	ier5	ier5
XLOC_025564	1115.48	0.37734	0.117139	3.22131	0.00127605	0.012002	ENSXETG00000016963	549900	mitochondrial ribosomal protein L38 [Source:Xenbase;Acc:XB-GENE-5959674]	mrpl38	mrpl38
XLOC_004571	621.755	0.377223	0.101828	3.7045	0.000211807	0.00307948	ENSXETG00000017046	100489109	transmembrane protein 136 [Source:Xenbase;Acc:XB-GENE-966251]	tmem136	tmem136
XLOC_025513	5897.13	0.376723	0.0925823	4.06906	4.72038e-05	0.00094923	ENSXETG00000020367		solute carrier family 39 (zinc transporter), member 7 [Source:Xenbase;Acc:XB-GENE-492963]	slc39a7	slc39a7
XLOC_002313	7731.95	0.376687	0.052158	7.22204	5.1213e-13	9.00223e-11	ENSXETG00000027134				tet2
XLOC_002313	7731.95	0.376687	0.052158	7.22204	5.1213e-13	9.00223e-11	ENSXETG00000014101		tet methylcytosine dioxygenase 2 [Source:Xenbase;Acc:XB-GENE-6031110]	tet2
XLOC_005212	6070.32	0.376533	0.0866433	4.34579	1.38777e-05	0.000351006	ENSXETG00000009483		eukaryotic translation initiation factor 4 gamma, 3 [Source:Xenbase;Acc:XB-GENE-1010293]	eif4g3	eif4g3
XLOC_034925	301.743	0.376295	0.133852	2.81128	0.00493445	0.0330419	XLOC_034925
XLOC_021826	288.84	0.376204	0.140569	2.67629	0.00744414	0.0446009	ENSXETG00000001397	100189546	runt-related transcription factor 2 [Source:Xenbase;Acc:XB-GENE-482021]	runx2	runx2
XLOC_032581	11037.3	0.375995	0.0895773	4.19744	2.69947e-05	0.000607956	ENSXETG00000025168	448085	ATP-binding cassette, sub-family E (OABP), member 1 [Source:Xenbase;Acc:XB-GENE-993988]	abce1	abce1
XLOC_020518	2195.56	0.375971	0.0709847	5.2965	1.18041e-07	6.45621e-06	ENSXETG00000008829				pts
XLOC_032913	430.813	0.375929	0.101566	3.70134	0.000214464	0.00311348	XLOC_032913
XLOC_015838	600.254	0.37587	0.119493	3.14554	0.00165782	0.0146208	ENSXETG00000003875	548871	transmembrane protein 129, E3 ubiquitin protein ligase [Source:Xenbase;Acc:XB-GENE-5934178]	tmem129	tmem129
new_exon_scaffold_404_1423	533.465	0.375568	0.130524	2.87739	0.00400981	0.0282656	new_exon_scaffold_404_1423
XLOC_017278	1269.51	0.37547	0.0728921	5.15104	2.59052e-07	1.26773e-05	ENSXETG00000016774		5-azacytidine induced 2 [Source:Xenbase;Acc:XB-GENE-981676]	azi2	azi2
XLOC_037159	4067.66	0.375431	0.0575116	6.52791	6.66931e-11	8.03858e-09	ENSXETG00000006930	100486970	potassium channel tetramerization domain containing 1 [Source:Xenbase;Acc:XB-GENE-6076050]	kctd1	kctd1
new_exon_scaffold_817_2046	276.221	0.375016	0.133763	2.80359	0.00505369	0.0336212	new_exon_scaffold_817_2046
XLOC_036447	852.345	0.375013	0.13221	2.8365	0.00456107	0.0311724	ENSXETG00000009653	100497317	Ts translation elongation factor, mitochondrial [Source:Xenbase;Acc:XB-GENE-964861]	tsfm	tsfm
XLOC_011714	2009.71	0.374974	0.102723	3.65034	0.000261891	0.00359359	ENSXETG00000016376	733991	cirrhosis, autosomal recessive 1A (cirhin) [Source:Xenbase;Acc:XB-GENE-977755]	cirh1a	cirh1a
XLOC_044959	2691.35	0.374852	0.104472	3.58806	0.000333149	0.0043454	ENSXETG00000020901	448593	thioredoxin-like 1 [Source:Xenbase;Acc:XB-GENE-965625]	txnl1	txnl1
XLOC_040367	5171.31	0.374355	0.109314	3.42459	0.000615725	0.00693748	ENSXETG00000022626	100145788	protein arginine methyltransferase 5 [Source:Xenbase;Acc:XB-GENE-975034]	prmt5	prmt5
XLOC_002406	2284.11	0.374154	0.0699336	5.35013	8.78893e-08	4.97428e-06	ENSXETG00000006830		DnaJ (Hsp40) homolog, subfamily C, member 16 [Source:Xenbase;Acc:XB-GENE-6035331]	dnajc16	dnajc16
XLOC_038597	1954	0.374082	0.0791789	4.72451	2.3067e-06	7.98591e-05	ENSXETG00000011143	780038	DnaJ (Hsp40) homolog, subfamily C, member 11 [Source:Xenbase;Acc:XB-GENE-942676]	dnajc11	dnajc11
XLOC_028427	1608.3	0.373612	0.120323	3.10506	0.00190237	0.0161363	ENSXETG00000017668	733862	RNA binding motif protein 19 [Source:Xenbase;Acc:XB-GENE-922190]	rbm19	rbm19
XLOC_014705	945.437	0.372831	0.103078	3.61696	0.000298082	0.00398108	ENSXETG00000007593	100216303	mitochondrial ribosomal protein S11 [Source:Xenbase;Acc:XB-GENE-970920]	mrps11	mrps11
XLOC_016653	838.91	0.37282	0.128511	2.90107	0.0037189	0.026662	ENSXETG00000009275	100485214	thyroid adenoma associated [Source:Xenbase;Acc:XB-GENE-981605]	thada	thada
XLOC_034931	495.418	0.372283	0.118088	3.15258	0.00161834	0.0143955	ENSXETG00000016302	780193	acid phosphatase 6, lysophosphatidic [Source:Xenbase;Acc:XB-GENE-994568]	acp6	acp6
XLOC_016369	634.557	0.3716	0.106783	3.47995	0.000501498	0.00593538	ENSXETG00000008852		suppressor of var1, 3-like 1 [Source:Xenbase;Acc:XB-GENE-989015]	supv3l1	supv3l1
XLOC_032238	1168.98	0.371088	0.0970104	3.82524	0.000130642	0.00211519	ENSXETG00000023572		glycerol kinase 5 (putative) [Source:Xenbase;Acc:XB-GENE-983229]	gk5	gk5
XLOC_038322	9114.22	0.371027	0.0697195	5.32171	1.02798e-07	5.6412e-06	XLOC_038322
XLOC_004107	1173.11	0.370047	0.0995717	3.71639	0.000202091	0.00297814	ENSXETG00000021752	100485823	MET proto-oncogene, receptor tyrosine kinase [Source:Xenbase;Acc:XB-GENE-481272]	met	met
XLOC_035606	487.201	0.369474	0.139448	2.64954	0.00806006	0.0472422	ENSXETG00000024532	394566	pseudouridylate synthase 3 [Source:Xenbase;Acc:XB-GENE-5897110]	pus3	pus3
XLOC_036503	1790.64	0.369352	0.0847007	4.36068	1.2966e-05	0.000333125	ENSXETG00000007263		general transcription factor IIH, polypeptide 4, 52kDa [Source:Xenbase;Acc:XB-GENE-5871042]	gtf2h4	gtf2h4.2
XLOC_017446	4164	0.368976	0.068217	5.40885	6.34314e-08	3.83455e-06	XLOC_017446
XLOC_005646	1743.24	0.368419	0.0784844	4.69416	2.67703e-06	9.10657e-05	ENSXETG00000017280	100127746	ALG3, alpha-1,3- mannosyltransferase [Source:Xenbase;Acc:XB-GENE-986278]	alg3	alg3
XLOC_005481	2155.54	0.367942	0.0828821	4.43935	9.02328e-06	0.000248503	ENSXETG00000024117	550103	nucleoporin 54kDa [Source:Xenbase;Acc:XB-GENE-948035]	nup54	nup54
XLOC_025754	705.311	0.3679	0.129738	2.83571	0.00457242	0.0312191	ENSXETG00000009545	549905	EBNA1 binding protein 2 [Source:Xenbase;Acc:XB-GENE-998147]	ebna1bp2	ebna1bp2
XLOC_009520	3353.54	0.367813	0.061761	5.95542	2.59403e-09	2.36687e-07	ENSXETG00000004297	548654	protein phosphatase 1, regulatory (inhibitor) subunit 1A [Source:Xenbase;Acc:XB-GENE-489186]	ppp1r1a	ppp1r1a
XLOC_027117	292.371	0.367558	0.137389	2.6753	0.00746615	0.0446916	XLOC_027117
XLOC_023378	4014.07	0.367374	0.0735774	4.99303	5.94392e-07	2.59644e-05	ENSXETG00000022910	100489920	ADP-dependent glucokinase [Source:Xenbase;Acc:XB-GENE-6037604]	adpgk	adpgk
XLOC_036499	1317.48	0.367222	0.119514	3.07263	0.00212183	0.0175361	ENSXETG00000007283	100216284	La ribonucleoprotein domain family, member 4 [Source:Xenbase;Acc:XB-GENE-951123]	larp4	larp4
XLOC_009530	1022.2	0.366499	0.119059	3.07829	0.00208189	0.0172836	ENSXETG00000010654				gtf2h4.1
XLOC_012298	465.784	0.366481	0.12215	3.00025	0.00269757	0.0209102	ENSXETG00000002406	100486719	single-minded family bHLH transcription factor 1 [Source:Xenbase;Acc:XB-GENE-485816]	sim1	sim1
XLOC_001459	2266.33	0.366347	0.0912564	4.01448	5.9576e-05	0.00113591	ENSXETG00000018992	448768	general transcription factor IIH, polypeptide 1, 62kDa [Source:Xenbase;Acc:XB-GENE-975300]	gtf2h1	gtf2h1
XLOC_023417	802.6	0.366298	0.111882	3.27396	0.00106052	0.0104479	ENSXETG00000003177	548518	CD37 molecule [Source:Xenbase;Acc:XB-GENE-5831804]	cd37	cd37
XLOC_029627	7708.24	0.366252	0.1347	2.71902	0.00654755	0.0407158	ENSXETG00000009686		insulinoma-associated 1 [Source:Xenbase;Acc:XB-GENE-993149]	insm1	insm1
XLOC_045056	835.352	0.36621	0.0910669	4.02133	5.78707e-05	0.00111328	ENSXETG00000027857				np_001011089.1
XLOC_031706	2312.18	0.365581	0.0972291	3.75999	0.000169918	0.00259205	ENSXETG00000006676	550075	protein arginine methyltransferase 7 [Source:Xenbase;Acc:XB-GENE-974626]	prmt7	prmt7
new_exon_scaffold_3044_628	634.032	0.365137	0.108719	3.35853	0.000783576	0.00831527	new_exon_scaffold_3044_628
XLOC_030894	2321.99	0.364956	0.077786	4.69179	2.70819e-06	9.18057e-05	ENSXETG00000007964	100487263	HEAT repeat containing 6 protein [Source:Xenbase;Acc:XB-GENE-5772465]	heatr6	heatr6
XLOC_033031	669.659	0.364198	0.114238	3.18806	0.00143228	0.0131048	ENSXETG00000001852	549991	mitochondrial ribosomal protein L32 [Source:Xenbase;Acc:XB-GENE-5732412]	mrpl32	mrpl32
XLOC_015051	4678.53	0.364136	0.104785	3.47508	0.00051071	0.00602181	ENSXETG00000026791	550009	zinc metallopeptidase STE24 [Source:Xenbase;Acc:XB-GENE-954285]	zmpste24	zmpste24
XLOC_043265	1591.16	0.363869	0.0820155	4.43659	9.13951e-06	0.000250996	ENSXETG00000005851	549977	heat shock protein 70kDa family, member 13 [Source:Xenbase;Acc:XB-GENE-963595]	hspa13	hspa13
XLOC_013766	4897.67	0.363692	0.0648095	5.61171	2.0034e-08	1.43818e-06	ENSXETG00000004357		attractin [Source:Xenbase;Acc:XB-GENE-953934]	atrn	atrn
XLOC_008135	2974.5	0.363677	0.085384	4.25932	2.05052e-05	0.000484141	ENSXETG00000009266	100216041	ATPase family, AAA domain containing 1 [Source:Xenbase;Acc:XB-GENE-5779938]	atad1	atad1
new_exon_scaffold_69_875	1594.13	0.363378	0.109735	3.31142	0.000928226	0.00943986	new_exon_scaffold_69_875
new_exon_scaffold_369_469	1706.19	0.36318	0.129125	2.81262	0.00491393	0.0329383	new_exon_scaffold_369_469
XLOC_034934	384.439	0.362711	0.13232	2.74117	0.00612201	0.0387232	ENSXETG00000016308		GTP-binding protein 8 (putative) [Source:Xenbase;Acc:XB-GENE-994575]	gtpbp8	gtpbp8
XLOC_014033	2781.65	0.362463	0.0984425	3.68198	0.000231431	0.00330767	ENSXETG00000021746		glycerophosphodiester phosphodiesterase 1 [Source:Xenbase;Acc:XB-GENE-976293]	gde1	gde1
XLOC_022971	413.118	0.362111	0.137702	2.62968	0.00854655	0.049329	ENSXETG00000003327
XLOC_015088	3829.93	0.36203	0.0720724	5.02315	5.08304e-07	2.25571e-05	ENSXETG00000002935	734060	monoacylglycerol O-acyltransferase 1 [Source:Xenbase;Acc:XB-GENE-1004226]	mogat1	mogat1
XLOC_014020	6126.23	0.361974	0.0809679	4.47058	7.80063e-06	0.000220109	ENSXETG00000019683	100158535	NODAL modulator 3 [Source:Xenbase;Acc:XB-GENE-949390]	nomo3	nomo3
XLOC_014761	705.298	0.361372	0.128016	2.82286	0.00475968	0.032214	ENSXETG00000017731	595093	peroxisomal biogenesis factor 11 alpha [Source:Xenbase;Acc:XB-GENE-970930]	pex11a	pex11a
XLOC_021292	1640.89	0.361278	0.0918814	3.932	8.42404e-05	0.0015008	ENSXETG00000022958		ubiquitin specific peptidase 28 [Source:Xenbase;Acc:XB-GENE-990711]	usp28	usp28
XLOC_016765	5684.65	0.361246	0.056179	6.43026	1.27385e-10	1.48055e-08	ENSXETG00000007233		nuclear receptor binding SET domain protein 1 [Source:Xenbase;Acc:XB-GENE-989206]	nsd1	nsd1
XLOC_020412	3441.32	0.360837	0.0887621	4.06522	4.79872e-05	0.000962011	ENSXETG00000004642	733479	cdc42 effector protein (Rho GTPase binding) 4 [Source:Xenbase;Acc:XB-GENE-1016118]	cdc42ep4	cdc42ep4
XLOC_002731	763.218	0.360769	0.116911	3.08585	0.00202973	0.0169732	ENSXETG00000003338	100493325	coagulation factor 2 (thrombin) receptor [Source:Xenbase;Acc:XB-GENE-985799]	f2r	f2r
XLOC_025991	1075.3	0.360701	0.110141	3.27492	0.00105692	0.0104282	ENSXETG00000015206	549481	mitochondrial ribosomal protein L43 [Source:Xenbase;Acc:XB-GENE-1006776]	mrpl43	mrpl43
XLOC_013617	3376.98	0.360368	0.0760202	4.74043	2.13267e-06	7.58517e-05	ENSXETG00000013053	549596	GATA zinc finger domain containing 2A [Source:Xenbase;Acc:XB-GENE-1015730]	gatad2a	gatad2a
XLOC_019063	2011.9	0.359829	0.0937591	3.8378	0.000124143	0.00203528	ENSXETG00000021641	780097	mediator complex subunit 16 [Source:Xenbase;Acc:XB-GENE-967800]	med16	med16
XLOC_019009	1246.02	0.359798	0.124469	2.89065	0.00384443	0.0273965	ENSXETG00000007091	496925	HEAT repeat containing 3 [Source:Xenbase;Acc:XB-GENE-5805167]	heatr3	heatr3
XLOC_000921	1383.11	0.359712	0.0731128	4.91996	8.65618e-07	3.59618e-05	ENSXETG00000027405	394959	dihydrouridine synthase 3-like [Source:Xenbase;Acc:XB-GENE-943237]	dus3l	dus3l
XLOC_022436	3092.54	0.359591	0.0995756	3.61124	0.000304736	0.00405056	ENSXETG00000016775	548648	fibroblast growth factor receptor 1 [Source:Xenbase;Acc:XB-GENE-1018554]	fgfr1	fgfr1
XLOC_006555	2272.18	0.359575	0.0877688	4.09684	4.18825e-05	0.000870925	ENSXETG00000027142	100485226
XLOC_009196	7485.89	0.358728	0.10784	3.32649	0.000879484	0.00907174	ENSXETG00000002763				wdr82
XLOC_025525	4431.14	0.358597	0.077938	4.60105	4.20357e-06	0.000132814	ENSXETG00000020416	548691	retinoid X receptor, beta [Source:Xenbase;Acc:XB-GENE-480167]	rxrb	rxrb
XLOC_023951	683.19	0.358369	0.0891317	4.02067	5.80323e-05	0.0011142	ENSXETG00000024935	100144966	hypothetical protein LOC100144966 [Source:Xenbase;Acc:XB-GENE-5772074]	XB-GENE-5772074	xb-gene-5772074
XLOC_028755	714.753	0.358286	0.0934966	3.83207	0.000127068	0.00206933	ENSXETG00000018779		ADAM metallopeptidase with thrombospondin type 1 motif, 17 [Source:Xenbase;Acc:XB-GENE-6460749]	adamts17	adamts17
XLOC_006882	787.33	0.358129	0.0980634	3.65202	0.000260189	0.00359308	ENSXETG00000001202		DEAH (Asp-Glu-Ala-His) box polypeptide 37 [Source:Xenbase;Acc:XB-GENE-986494]	dhx37	dhx37
XLOC_041808	2862.37	0.357773	0.114406	3.12721	0.00176471	0.0153214	ENSXETG00000008158		BMS1 ribosome biogenesis factor [Source:Xenbase;Acc:XB-GENE-5796193]	bms1	bms1
XLOC_039293	938.039	0.357742	0.110958	3.22413	0.00126357	0.0119191	ENSXETG00000027524		surfeit 2 [Source:Xenbase;Acc:XB-GENE-5845092]	surf2	surf2
XLOC_013155	2717.03	0.357603	0.0854838	4.18328	2.87336e-05	0.000639038	ENSXETG00000007511	448667	transformer 2 beta homolog [Source:Xenbase;Acc:XB-GENE-5864557]	tra2b	tra2b
XLOC_001046	6433.15	0.357069	0.0992379	3.59811	0.000320535	0.00420334	ENSXETG00000007533	100101750	distal-less homeobox 1 [Source:Xenbase;Acc:XB-GENE-876850]	dlx1	dlx1
XLOC_027743	945.038	0.356527	0.115706	3.08132	0.00206083	0.0171452	ENSXETG00000024755	448535	NADH dehydrogenase (ubiquinone) complex I, assembly factor 3 [Source:Xenbase;Acc:XB-GENE-999944]	ndufaf3	ndufaf3
XLOC_030018	13134.8	0.356452	0.111943	3.18424	0.00145137	0.0132242	ENSXETG00000002227	448604	chaperonin containing TCP1, subunit 4 (delta) [Source:Xenbase;Acc:XB-GENE-974483]	cct4	cct4
XLOC_013618	747.813	0.355889	0.116085	3.06576	0.00217121	0.017828	ENSXETG00000013060	100491278	exosome component 3 [Source:Xenbase;Acc:XB-GENE-966926]	exosc3	exosc3
XLOC_031065	2190.78	0.355489	0.085333	4.1659	3.10128e-05	0.000681165	XLOC_031065
XLOC_010998	814.476	0.354727	0.13111	2.70556	0.00681901	0.041976	ENSXETG00000006533	100145368	polymerase (RNA) I polypeptide E, 53kDa [Source:Xenbase;Acc:XB-GENE-1003651]	polr1e	polr1e
XLOC_042328	2334.83	0.354224	0.106883	3.31414	0.000919251	0.00937455	ENSXETG00000009920	394852	WD repeat domain 3 [Source:Xenbase;Acc:XB-GENE-975167]	wdr3	wdr3
XLOC_042467	1606.44	0.35334	0.0779256	4.53432	5.77886e-06	0.000173597	ENSXETG00000014830	779588	DIM1 dimethyladenosine transferase 1 homolog [Source:Xenbase;Acc:XB-GENE-1001527]	dimt1	dimt1l
XLOC_038217	3353.48	0.353078	0.0653859	5.39992	6.66721e-08	3.95696e-06	ENSXETG00000003714	394994	small glutamine-rich tetratricopeptide repeat (TPR)-containing, alpha [Source:Xenbase;Acc:XB-GENE-962231]	sgta	sgta
XLOC_029688	3079.75	0.353048	0.0837805	4.21397	2.50925e-05	0.000571044	ENSXETG00000024077	549156	LSM2 homolog, U6 small nuclear RNA and mRNA degradation associated [Source:Xenbase;Acc:XB-GENE-483861]	lsm2	lsm2
XLOC_006874	343.525	0.353031	0.122469	2.88261	0.00394392	0.0279119	XLOC_006874
XLOC_002124	1344.48	0.352937	0.111768	3.15776	0.00158989	0.0141837	ENSXETG00000019550		platelet derived growth factor C [Source:Xenbase;Acc:XB-GENE-985688]	pdgfc	pdgfc
XLOC_028942	1259.38	0.352765	0.0812782	4.34021	1.42348e-05	0.000359321	ENSXETG00000005251	100036593	torsin family 2, member A [Source:Xenbase;Acc:XB-GENE-5806617]	tor2a	tor2a
XLOC_026953	1942.32	0.352719	0.0843678	4.18073	2.90579e-05	0.000643293	ENSXETG00000002652	100127876	abhydrolase domain containing 13 [Source:Xenbase;Acc:XB-GENE-5936168]	abhd13	abhd13
XLOC_013196	3704.96	0.352621	0.126089	2.7966	0.00516439	0.0341683	ENSXETG00000008557	394589	proteasome subunit beta 1 [Source:Xenbase;Acc:XB-GENE-970603]	psmb1	psmb1
new_exon_scaffold_462_506	1308.84	0.352487	0.0888262	3.96828	7.23946e-05	0.00133482	new_exon_scaffold_462_506
XLOC_009345	4930.67	0.351818	0.0871589	4.03652	5.4251e-05	0.00105614	ENSXETG00000016900	549755	N(alpha)-acetyltransferase 15, NatA auxiliary subunit [Source:Xenbase;Acc:XB-GENE-960101]	naa15	naa15
XLOC_026806	858.805	0.351367	0.114278	3.07466	0.00210742	0.017451	ENSXETG00000010660	550084	cytoplasmic polyadenylation element binding protein 1 [Source:Xenbase;Acc:XB-GENE-946167]	cpeb1	cpeb1
XLOC_031202	1013.22	0.351326	0.119198	2.94742	0.00320433	0.0237525	ENSXETG00000011640		sphingosine-1-phosphate receptor 5 [Source:Xenbase;Acc:XB-GENE-5902381]	s1pr5	xb-gene-5902381
XLOC_020891	6290.75	0.350938	0.10318	3.40123	0.000670822	0.00737942	ENSXETG00000005540		G1 to S phase transition 1 [Source:Xenbase;Acc:XB-GENE-955565]	gspt1	gspt1
XLOC_020891	6290.75	0.350938	0.10318	3.40123	0.000670822	0.00737942	ENSXETG00000005539		THUMP domain containing 1 [Source:Xenbase;Acc:XB-GENE-5742238]	thumpd1
XLOC_003843	4537	0.350756	0.0645191	5.43646	5.43488e-08	3.36893e-06	ENSXETG00000004196	779896	phosphatidylserine decarboxylase [Source:Xenbase;Acc:XB-GENE-998711]	pisd	pisd
XLOC_045074	1576.76	0.350664	0.0985917	3.55673	0.000375495	0.00479008	ENSXETG00000022127	100127562	oxidase (cytochrome c) assembly 1-like [Source:Xenbase;Acc:XB-GENE-996616]	oxa1l	oxa1l
new_exon_scaffold_334_580	287.698	0.350185	0.124334	2.81647	0.00485539	0.0326757	new_exon_scaffold_334_580
XLOC_028734	1504.9	0.350117	0.0977263	3.58263	0.000340156	0.00442202	ENSXETG00000018299		purine-rich element binding protein G [Source:Xenbase;Acc:XB-GENE-992870]	purg	purg
XLOC_032655	411.918	0.34991	0.113346	3.08708	0.00202133	0.0169247	ENSXETG00000027521	549968	translocase of outer mitochondrial membrane 7 homolog [Source:Xenbase;Acc:XB-GENE-983277]	tomm7	tomm7
XLOC_018945	6300.11	0.349395	0.0970481	3.60022	0.000317942	0.00418338	ENSXETG00000024664	549996	actin related protein 2/3 complex, subunit 5, 16kDa [Source:Xenbase;Acc:XB-GENE-494089]	arpc5	arpc5
XLOC_022437	1338.17	0.349227	0.0916071	3.81222	0.000137723	0.00220786	ENSXETG00000015185	100158576	phosphatidic acid phosphatase type 2 domain containing 1B [Source:Xenbase;Acc:XB-GENE-5812193]	ppapdc1b	ppapdc1b
XLOC_045099	534.113	0.349214	0.115968	3.01129	0.00260141	0.0203727	ENSXETG00000007852	549248	transcription factor B1, mitochondrial [Source:Xenbase;Acc:XB-GENE-5721420]	tfb1m	tfb1m
XLOC_006292	515.258	0.349095	0.128707	2.71232	0.00668144	0.0413639	XLOC_006292
XLOC_044917	8056.52	0.349018	0.0685499	5.09144	3.55349e-07	1.66316e-05	ENSXETG00000014500		mitochondrial calcium uptake family, member 3 [Source:Xenbase;Acc:XB-GENE-959526]	micu3	efha2
XLOC_013419	1787.2	0.34895	0.080756	4.32104	1.55297e-05	0.000385302	ENSXETG00000022250	100151720	zinc finger protein 800 [Source:Xenbase;Acc:XB-GENE-1217280]	znf800	znf800
XLOC_020933	2781.63	0.348354	0.0890877	3.91024	9.22063e-05	0.00160112	ENSXETG00000003756	496438	transmembrane protein 120B [Source:Xenbase;Acc:XB-GENE-6087368]	tmem120b	tmem120b
XLOC_020933	2781.63	0.348354	0.0890877	3.91024	9.22063e-05	0.00160112	ENSXETG00000003753	100380109	ORAI calcium release-activated calcium modulator 2 [Source:Xenbase;Acc:XB-GENE-5781666]	orai2	orai2
XLOC_015377	5205.14	0.348001	0.0823292	4.22694	2.36893e-05	0.000544185	ENSXETG00000010200	733889	KIAA0368 [Source:Xenbase;Acc:XB-GENE-967168]	kiaa0368	kiaa0368
XLOC_017873	4132.73	0.347938	0.0595072	5.84699	5.00551e-09	4.21282e-07	XLOC_017873
XLOC_043891	878.355	0.347876	0.128042	2.7169	0.00658972	0.0409128	ENSXETG00000001108	733914	polymerase (RNA) II (DNA directed) polypeptide J, 13.3kDa [Source:Xenbase;Acc:XB-GENE-972012]	polr2j	polr2j
new_exon_scaffold_146_365	771.42	0.347846	0.0956154	3.63797	0.000274793	0.0037339	new_exon_scaffold_146_365
XLOC_030386	1203.38	0.347045	0.0997013	3.48084	0.000499837	0.00592378	ENSXETG00000012260	100127576	TCDD-inducible poly(ADP-ribose) polymerase [Source:Xenbase;Acc:XB-GENE-1000138]	tiparp	tiparp
XLOC_012465	1460.18	0.346946	0.0804809	4.31091	1.62581e-05	0.000398814	ENSXETG00000002691
XLOC_043886	1521.93	0.346857	0.117118	2.96159	0.00306051	0.0229667	ENSXETG00000001116	780057	sex comb on midleg-like 2 [Source:Xenbase;Acc:XB-GENE-6043728]	scml2
XLOC_043886	1521.93	0.346857	0.117118	2.96159	0.00306051	0.0229667	ENSXETG00000001115				scml2
XLOC_013198	929.106	0.345973	0.0806194	4.29144	1.77518e-05	0.000428987	ENSXETG00000025071		chromosome 1 open reading frame 131 [Source:Xenbase;Acc:XB-GENE-940972]	c1orf131	c1orf131
XLOC_036780	4293.15	0.345885	0.0701471	4.93085	8.18712e-07	3.43788e-05	XLOC_036780
XLOC_036114	2892.25	0.34496	0.0895167	3.85358	0.000116403	0.00193436	ENSXETG00000011245	100145030	NEDD8 activating enzyme E1 subunit 1 [Source:Xenbase;Acc:XB-GENE-971667]	nae1	nae1
XLOC_019858	281.524	0.344858	0.128764	2.67822	0.00740146	0.0444406	ENSXETG00000004104	548356	collagen triple helix repeat containing 1 [Source:Xenbase;Acc:XB-GENE-980161]	cthrc1	cthrc1
XLOC_004170	991.635	0.344746	0.104554	3.29729	0.000976232	0.00983079	ENSXETG00000002968				arhgef2
XLOC_030785	5306.91	0.344639	0.108774	3.1684	0.00153278	0.0137986	ENSXETG00000016202	595024	proteasome 26S subunit, non-ATPase 14 [Source:Xenbase;Acc:XB-GENE-950703]	psmd14	psmd14
XLOC_021473	4546.84	0.344622	0.0537491	6.41168	1.43927e-10	1.66291e-08	ENSXETG00000022011				znrf2
XLOC_014498	1036.52	0.344549	0.125666	2.74178	0.00611064	0.0387063	ENSXETG00000020317	100486892	SMAD family member 7 [Source:Xenbase;Acc:XB-GENE-486004]	smad7	smad7
XLOC_020648	3472.54	0.344049	0.0736634	4.67056	3.00382e-06	0.000100433	ENSXETG00000010848		family with sequence similarity 63, member B [Source:Xenbase;Acc:XB-GENE-990463]	fam63b	fam63b
XLOC_029700	7180.61	0.343619	0.0861107	3.99043	6.59539e-05	0.00123948	ENSXETG00000024090				nrm
XLOC_031080	1212.28	0.343535	0.111314	3.08618	0.00202746	0.0169616	ENSXETG00000008383	496701	golgi transport 1B [Source:Xenbase;Acc:XB-GENE-5753086]	golt1b	golt1b
XLOC_021320	821.951	0.343338	0.125879	2.72752	0.0063812	0.0399357	ENSXETG00000025972				ppig
XLOC_018713	5866.24	0.343043	0.120442	2.84821	0.0043966	0.0303136	ENSXETG00000005391	549781	Aly/REF export factor [Source:Xenbase;Acc:XB-GENE-973553]	alyref	thoc4
XLOC_024230	1475.71	0.343007	0.121098	2.83248	0.00461892	0.0314357	XLOC_024230
XLOC_021210	495.202	0.342868	0.108385	3.16343	0.00155923	0.0140044	ENSXETG00000009592	100487728	phosphatidic acid phosphatase type 2 domain containing 1A [Source:Xenbase;Acc:XB-GENE-6051164]	ppapdc1a	ppapdc1a
XLOC_009067	669.212	0.34272	0.124143	2.76068	0.00576811	0.0370244	ENSXETG00000014376	549435	chromosome 9 open reading frame 85 [Source:Xenbase;Acc:XB-GENE-1015527]	c9orf85	c9orf85
new_exon_scaffold_28_510	963.323	0.342378	0.114103	3.0006	0.00269452	0.0209031	new_exon_scaffold_28_510
XLOC_028992	6483.81	0.342196	0.0912236	3.75117	0.000176008	0.0026668	ENSXETG00000004558	100494966	YME1-like 1 ATPase [Source:Xenbase;Acc:XB-GENE-1000059]	yme1l1	yme1l1
XLOC_003778	662.44	0.34215	0.100241	3.41326	0.000641902	0.00712147	ENSXETG00000027329
XLOC_031981	3046.57	0.341289	0.0978983	3.48616	0.000490004	0.00585905	ENSXETG00000027917	549848	signal peptidase complex subunit 3 [Source:Xenbase;Acc:XB-GENE-950767]	spcs3	spcs3
XLOC_038401	3558.37	0.340628	0.0785508	4.33641	1.4483e-05	0.000363957	ENSXETG00000016335	548824	phosducin-like [Source:Xenbase;Acc:XB-GENE-969621]	pdcl	pdcl
new_exon_scaffold_80_970	1514.86	0.340365	0.103589	3.28573	0.00101719	0.010118	new_exon_scaffold_80_970
XLOC_012552	2142.36	0.340001	0.0902564	3.76705	0.000165187	0.00254172	XLOC_012552
XLOC_035450	5648.77	0.339849	0.0963083	3.52876	0.000417505	0.00517271	ENSXETG00000010334	100038181	bromodomain adjacent to zinc finger domain, 1B [Source:Xenbase;Acc:XB-GENE-853544]	baz1b	baz1b
new_exon_scaffold_404_1424	604.454	0.339817	0.12126	2.80239	0.00507263	0.0337128	new_exon_scaffold_404_1424
XLOC_033689	2569.72	0.339659	0.0821264	4.13581	3.537e-05	0.000755618	ENSXETG00000021074		solute carrier family 30 (zinc transporter), member 9 [Source:Xenbase;Acc:XB-GENE-976698]	slc30a9	slc30a9
XLOC_040694	490.593	0.339154	0.128855	2.63206	0.00848701	0.0490724	ENSXETG00000022912	493527	four and a half LIM domains 3 [Source:Xenbase;Acc:XB-GENE-947662]	fhl3	fhl3
XLOC_027968	2952.24	0.338812	0.0803658	4.21587	2.48817e-05	0.00056757	ENSXETG00000000906		TBC1 domain family, member 19 [Source:Xenbase;Acc:XB-GENE-5905231]	tbc1d19	tbc1d19
XLOC_019860	780.039	0.338514	0.106955	3.16502	0.00155074	0.013941	ENSXETG00000004092		DDB1 and CUL4 associated factor 13 [Source:Xenbase;Acc:XB-GENE-5791289]	dcaf13	dcaf13
XLOC_004104	557.694	0.338292	0.127607	2.65104	0.00802445	0.0471283	ENSXETG00000011568	448383	testin LIM domain protein [Source:Xenbase;Acc:XB-GENE-1015357]	tes	tes
XLOC_011087	2023.51	0.338204	0.11251	3.006	0.00264711	0.0206502	ENSXETG00000022954	448132	mitogen-activated protein kinase kinase 6 [Source:Xenbase;Acc:XB-GENE-944183]	map2k6	map2k6
XLOC_012886	1760.82	0.33813	0.072932	4.63624	3.54796e-06	0.000115655	ENSXETG00000002491	394681	RUN domain containing 3B [Source:Xenbase;Acc:XB-GENE-944466]	rundc3b	rundc3b
XLOC_029238	2154.31	0.338041	0.109519	3.08658	0.00202471	0.0169458	ENSXETG00000014148	496927	phosphoribosylglycinamide formyltransferase, phosphoribosylglycinamide synthetase, phosphoribosylaminoimidazole synthetase [Source:Xenbase;Acc:XB-GENE-993017]	gart	gart
XLOC_021416	542.81	0.337843	0.113385	2.97959	0.0028863	0.0219646	ENSXETG00000022612	549839	mitochondrial ribosomal protein L51 [Source:Xenbase;Acc:XB-GENE-5936450]	mrpl51	mrpl51
XLOC_010652	834.226	0.337693	0.107472	3.14215	0.00167712	0.0147179	XLOC_010652
XLOC_037308	2379.51	0.337333	0.0783893	4.30331	1.68265e-05	0.00041018	ENSXETG00000016132	595090	mitochondrial elongation factor 1 [Source:Xenbase;Acc:XB-GENE-1000747]	mief1	smcr7l
XLOC_027890	1729.66	0.336583	0.084994	3.96009	7.49226e-05	0.00137365	ENSXETG00000005675	595010	regulator of G-protein signaling 2 [Source:Xenbase;Acc:XB-GENE-968776]	rgs2	rgs2
XLOC_036445	2932.06	0.336542	0.0655931	5.13075	2.88584e-07	1.38791e-05	ENSXETG00000009658	100127869	membrane-associated ring finger (C3HC4) 9 [Source:Xenbase;Acc:XB-GENE-5813114]	march9	march9
XLOC_031618	4723.74	0.336166	0.0685421	4.90452	9.3656e-07	3.80193e-05	ENSXETG00000001999	100380069	synovial sarcoma translocation gene on chromosome 18-like 1 [Source:Xenbase;Acc:XB-GENE-993774]	ss18l1	ss18l1
XLOC_038742	2059.97	0.335921	0.0949306	3.53859	0.000402265	0.00504795	ENSXETG00000023913	100498491	lysophosphatidylcholine acyltransferase 3 [Source:Xenbase;Acc:XB-GENE-950240]	lpcat3	lpcat3
XLOC_005109	2756.93	0.335686	0.0603253	5.56459	2.62767e-08	1.80661e-06	ENSXETG00000011819		angiomotin like 2 [Source:Xenbase;Acc:XB-GENE-972335]	amotl2	amotl2
XLOC_028077	31036.5	0.335664	0.12588	2.66655	0.0076635	0.0455379	ENSXETG00000007937	407962	calreticulin [Source:Xenbase;Acc:XB-GENE-1018213]	calr	calr
XLOC_009213	1574.86	0.33544	0.0788882	4.2521	2.11778e-05	0.000495667	ENSXETG00000007325	100380082	interferon-related developmental regulator 2 [Source:Xenbase;Acc:XB-GENE-1003246]	ifrd2	ifrd2
XLOC_042279	908.35	0.335397	0.119481	2.80713	0.0049985	0.0333563	ENSXETG00000029005		xtr-mir-101a-1 [Source:miRBase;Acc:MI0004928]	xtr-mir-101a-1
XLOC_031062	3892.77	0.335306	0.0966798	3.46821	0.000523929	0.00613209	ENSXETG00000003430	447949	ribosomal RNA processing 12 homolog [Source:Xenbase;Acc:XB-GENE-993600]	rrp12	rrp12
XLOC_015401	2706.55	0.334871	0.0577241	5.80123	6.58286e-09	5.26791e-07	ENSXETG00000002245	101732285	FERM and PDZ domain containing 1 [Source:Xenbase;Acc:XB-GENE-954374]	frmpd1	frmpd1
XLOC_027166	4292.42	0.33464	0.0883067	3.78953	0.000150936	0.00237292	ENSXETG00000016426	100126213	carbonic anhydrase 14 [Source:Xenbase;Acc:XB-GENE-855636]	ca14	ca14
XLOC_018432	898.574	0.334102	0.105166	3.17689	0.00148863	0.0134694	ENSXETG00000008138	100158615	NOP9 nucleolar protein [Source:Xenbase;Acc:XB-GENE-5918855]	nop9	c14orf21
XLOC_019081	1926.09	0.333925	0.0968729	3.44704	0.000566768	0.00650218	ENSXETG00000021612	496904	WD repeat domain 18 [Source:Xenbase;Acc:XB-GENE-5818068]	wdr18	wdr18
XLOC_011760	410.916	0.333837	0.112341	2.97164	0.00296212	0.0223832	ENSXETG00000002725	100488833	3'(2'), 5'-bisphosphate nucleotidase 1 [Source:Xenbase;Acc:XB-GENE-987855]	bpnt1	bpnt1
XLOC_013842	726.358	0.333726	0.0949188	3.51591	0.000438252	0.00537182	ENSXETG00000018541		mitochondrial translational release factor 1-like [Source:Xenbase;Acc:XB-GENE-953961]	mtrf1l	mtrf1l
XLOC_017191	1230.53	0.333658	0.0941966	3.54214	0.000396888	0.00499011	ENSXETG00000010138	100271762	TAF9B RNA polymerase II, TATA box binding protein (TBP)-associated factor, 31kDa [Source:Xenbase;Acc:XB-GENE-973353]	taf9b	taf9b
XLOC_040623	12696	0.333642	0.067839	4.91815	8.73658e-07	3.62188e-05	ENSXETG00000026000	100135746	ubiquitin-like 3 [Source:Xenbase;Acc:XB-GENE-951598]	ubl3	ubl3
XLOC_040623	12696	0.333642	0.067839	4.91815	8.73658e-07	3.62188e-05	ENSXETG00000019175		heat shock 105kDa/110kDa protein 1 [Source:Xenbase;Acc:XB-GENE-965196]	hsph1	hsph1
XLOC_029887	406.57	0.333251	0.096942	3.43763	0.000586825	0.00669296	ENSXETG00000003583	549358	WD repeat domain 89 [Source:Xenbase;Acc:XB-GENE-1007512]	wdr89	wdr89
XLOC_026209	16119.1	0.333193	0.0678102	4.91361	8.94139e-07	3.6828e-05	ENSXETG00000012421	100495025	p21 protein (Cdc42/Rac)-activated kinase 3 [Source:Xenbase;Acc:XB-GENE-961764]	pak3	pak3
XLOC_018947	2060.67	0.333191	0.0657574	5.06698	4.04181e-07	1.84141e-05	ENSXETG00000022814		family with sequence similarity 20, member B [Source:Xenbase;Acc:XB-GENE-1005213]	fam20b	fam20b
XLOC_026376	2345.61	0.332824	0.101864	3.26734	0.00108565	0.0106364	ENSXETG00000000426	550105	SRSF protein kinase 1 [Source:Xenbase;Acc:XB-GENE-941978]	srpk1	srpk1
XLOC_019681	2569.85	0.332508	0.0611487	5.4377	5.39723e-08	3.35625e-06	ENSXETG00000001661	394753	ADP-ribosylation factor-like 2 [Source:Xenbase;Acc:XB-GENE-494099]	arl2	arl2
XLOC_033690	2926.3	0.332252	0.0684918	4.85098	1.22853e-06	4.76904e-05	ENSXETG00000021080	549165	transmembrane protein 33 [Source:Xenbase;Acc:XB-GENE-983353]	tmem33
XLOC_015694	739.041	0.331853	0.123033	2.69726	0.00699118	0.042686	ENSXETG00000020699	779479	mitochondrial ribosomal protein S31 [Source:Xenbase;Acc:XB-GENE-988773]	mrps31	mrps31
XLOC_035649	1516.32	0.33185	0.0936664	3.54289	0.000395762	0.00498237	ENSXETG00000010135	395046	DEAD (Asp-Glu-Ala-Asp) box polypeptide 49 [Source:Xenbase;Acc:XB-GENE-974822]	ddx49	ddx49
XLOC_013177	866.598	0.331595	0.121375	2.73198	0.00629558	0.0395265	ENSXETG00000023331	100493423	URB2 ribosome biogenesis 2 homolog [Source:Xenbase;Acc:XB-GENE-6035083]	urb2	urb2
XLOC_030789	1127.75	0.3313	0.105485	3.14072	0.00168533	0.0147634	ENSXETG00000007592		tetratricopeptide repeat, ankyrin repeat and coiled-coil containing 1 [Source:Xenbase;Acc:XB-GENE-6032651]	tanc1	tanc1
XLOC_008762	10994.4	0.331289	0.061562	5.38139	7.39135e-08	4.30817e-06	ENSXETG00000003356		upstream binding transcription factor, RNA polymerase I [Source:Xenbase;Acc:XB-GENE-966565]	ubtf	ubtf
XLOC_004117	37196.6	0.330931	0.110622	2.99156	0.0027756	0.0213624	ENSXETG00000022735		protein tyrosine phosphatase, receptor-type, Z polypeptide 1 [Source:Xenbase;Acc:XB-GENE-1011831]	ptprz1	ptprz1
XLOC_023343	2436.52	0.330564	0.102169	3.23546	0.00121445	0.0115935	ENSXETG00000026014	448052	ER membrane protein complex subunit 6 [Source:UniProtKB/Swiss-Prot;Acc:Q6GLC5]	emc6	xb-gene-1006275
XLOC_023287	392.461	0.330477	0.121511	2.71972	0.00653368	0.0406554	ENSXETG00000004792	493458	carbohydrate (chondroitin 4) sulfotransferase 13 [Source:Xenbase;Acc:XB-GENE-945720]	chst13	chst13
XLOC_023603	612.66	0.33021	0.0907921	3.63699	0.000275848	0.00374562	ENSXETG00000006797	549693	prickle homolog 1 [Source:Xenbase;Acc:XB-GENE-486941]	prickle1	prickle1
XLOC_015374	2350.49	0.329862	0.11521	2.86315	0.00419458	0.0292408	ENSXETG00000010179	448484	nuclear cap binding protein subunit 1, 80kDa [Source:Xenbase;Acc:XB-GENE-5841194]	ncbp1	ncbp1
XLOC_033009	563.626	0.329512	0.123883	2.65986	0.00781723	0.0462403	ENSXETG00000001855	548853	chromosome 7 open reading frame 25 [Source:Xenbase;Acc:XB-GENE-5848800]	c7orf25	c7orf25
XLOC_000699	1779.99	0.328949	0.103719	3.17154	0.00151635	0.0136885	ENSXETG00000015293	394740	SEC11 homolog A, signal peptidase complex subunit [Source:Xenbase;Acc:XB-GENE-943208]	sec11a	sec11a
XLOC_032956	1090.82	0.328883	0.10008	3.28621	0.00101545	0.010111	XLOC_032956
XLOC_009669	3675.61	0.328802	0.0983637	3.34272	0.000829624	0.00866639	ENSXETG00000014962		NOP56 ribonucleoprotein [Source:Xenbase;Acc:XB-GENE-5879910]	nop56	nop56
XLOC_016531	3055.31	0.328672	0.0867516	3.78865	0.000151465	0.00237933	ENSXETG00000012227	493429	cornichon family AMPA receptor auxiliary protein 1 [Source:Xenbase;Acc:XB-GENE-1004741]	cnih1	cnih
XLOC_023952	7265.59	0.328153	0.0591843	5.5446	2.94633e-08	1.96179e-06	XLOC_023952
XLOC_002907	1584.33	0.328063	0.0957255	3.42713	0.000610003	0.00689289	ENSXETG00000016009	780264	glutamate-cysteine ligase, catalytic subunit [Source:Xenbase;Acc:XB-GENE-1002435]	gclc	gclc
XLOC_020409	842.671	0.328062	0.0884832	3.70762	0.000209218	0.00305321	XLOC_020409
XLOC_014231	1101.35	0.327942	0.104814	3.12879	0.00175525	0.0152596	ENSXETG00000013519	100144710	arginine vasopressin-induced 1 [Source:Xenbase;Acc:XB-GENE-485634]	avpi1	avpi1
XLOC_036005	2718.19	0.327598	0.0632576	5.1788	2.23322e-07	1.12097e-05	ENSXETG00000021041		DnaJ (Hsp40) homolog, subfamily C, member 18 [Source:Xenbase;Acc:XB-GENE-5795683]	dnajc18	dnajc18
XLOC_016728	13606.7	0.327454	0.0562914	5.81712	5.98701e-09	4.83067e-07	ENSXETG00000021340
XLOC_010398	3215.79	0.32681	0.0926067	3.52901	0.000417111	0.00517112	ENSXETG00000012272	100196926	malectin [Source:Xenbase;Acc:XB-GENE-5734785]	mlec	mlec
XLOC_013623	4025.3	0.326723	0.0601991	5.42737	5.7191e-08	3.52275e-06	ENSXETG00000013077	100491780	anoctamin 8 [Source:Xenbase;Acc:XB-GENE-6044545]	ano8	ano8
XLOC_016515	6542.19	0.326665	0.0771711	4.23299	2.30602e-05	0.00053161	ENSXETG00000008628	394968	proteasome 26S subunit, ATPase 6 [Source:Xenbase;Acc:XB-GENE-978099]	psmc6	psmc6
XLOC_005631	7397.4	0.326407	0.0966211	3.37822	0.000729577	0.00787761	ENSXETG00000017287		eukaryotic translation initiation factor 4 gamma, 1 [Source:Xenbase;Acc:XB-GENE-986249]	eif4g1
XLOC_029152	2337.45	0.325774	0.0765124	4.2578	2.06453e-05	0.000485609	ENSXETG00000025808	431677	lectin, galactoside-binding-like [Source:Xenbase;Acc:XB-GENE-957366]	lgalsl	hspc159
XLOC_013250	1554.27	0.325338	0.0719716	4.52036	6.17332e-06	0.000182637	ENSXETG00000008556	549093	TATA box binding protein [Source:Xenbase;Acc:XB-GENE-488470]	tbp	tbp
XLOC_029150	2466.87	0.324842	0.0683303	4.75399	1.99438e-06	7.18491e-05	ENSXETG00000013000	100380095	vacuolar protein sorting 54 homolog [Source:Xenbase;Acc:XB-GENE-1013521]	vps54	vps54
XLOC_023887	3315.54	0.324832	0.0667429	4.86691	1.13356e-06	4.44456e-05	ENSXETG00000010036	549662	general transcription factor IIA, 1, 19/37kDa [Source:Xenbase;Acc:XB-GENE-1006404]	gtf2a1	gtf2a1
XLOC_019168	897.113	0.324695	0.120187	2.70158	0.006901	0.0424005	ENSXETG00000020212	394537	calcium activated nucleotidase 1 [Source:Xenbase;Acc:XB-GENE-976387]	cant1	cant1
XLOC_020333	2534.49	0.324552	0.102952	3.15246	0.00161899	0.0143955	ENSXETG00000017874	549584	NIN1/RPN12 binding protein 1 homolog [Source:Xenbase;Acc:XB-GENE-1016105]	nob1	nob1
XLOC_021722	29895.7	0.324381	0.0874278	3.71027	0.00020704	0.00303361	ENSXETG00000029638		U4 spliceosomal RNA [Source:RFAM;Acc:RF00015]	U4
XLOC_021722	29895.7	0.324381	0.0874278	3.71027	0.00020704	0.00303361	ENSXETG00000014408		SRY (sex determining region Y)-box 4 [Source:Xenbase;Acc:XB-GENE-480727]	sox4	sox4
XLOC_001369	4169.23	0.324188	0.061847	5.24177	1.5904e-07	8.25909e-06	ENSXETG00000007165		myosin 10, gene 2 [Source:Xenbase;Acc:XB-GENE-5995373]	myo10.2	myo10.2
XLOC_003874	1783.51	0.324179	0.120617	2.68767	0.00719519	0.0435773	ENSXETG00000004252	100127861	sphingomyelin phosphodiesterase 4, neutral membrane (neutral sphingomyelinase-3) [Source:Xenbase;Acc:XB-GENE-962467]	smpd4	smpd4
XLOC_020950	16378.1	0.324097	0.0720196	4.50012	6.79149e-06	0.00019617	XLOC_020950
XLOC_037287	861.204	0.323975	0.0949405	3.4124	0.000643934	0.00713996	ENSXETG00000006896		translocase of outer mitochondrial membrane 22 homolog [Source:Xenbase;Acc:XB-GENE-951173]	tomm22	tomm22
XLOC_043964	995.081	0.323859	0.115295	2.80895	0.00497034	0.0332252	ENSXETG00000023523	394793	BCL2-associated X protein [Source:Xenbase;Acc:XB-GENE-486067]	bax	bax
XLOC_029547	2307.65	0.323716	0.103656	3.123	0.00179016	0.015453	ENSXETG00000006318		exosome component 10 [Source:Xenbase;Acc:XB-GENE-946594]	exosc10	exosc10
XLOC_027742	1453.56	0.323104	0.0686994	4.70315	2.56172e-06	8.76009e-05	XLOC_027742
XLOC_040437	770.783	0.32292	0.120141	2.68784	0.00719158	0.043569	ENSXETG00000009787		cyclin-dependent kinase 8 [Source:Xenbase;Acc:XB-GENE-962267]	cdk8	cdk8
XLOC_042078	2618.38	0.322907	0.0699801	4.61427	3.94475e-06	0.000126064	ENSXETG00000021633	100037843	hypothetical protein LOC100037843 [Source:Xenbase;Acc:XB-GENE-5947997]	XB-GENE-5947997	xb-gene-5947997
XLOC_022006	2756.78	0.322706	0.090915	3.54954	0.000385904	0.00489614	ENSXETG00000003130		TAF2 RNA polymerase II, TATA box binding protein (TBP)-associated factor, 150kDa [Source:Xenbase;Acc:XB-GENE-968254]	taf2	taf2
XLOC_028651	2834.48	0.322505	0.116538	2.76738	0.00565095	0.0364642	ENSXETG00000025105	448144	RuvB-like AAA ATPase 2 [Source:Xenbase;Acc:XB-GENE-483344]	ruvbl2	ruvbl2
XLOC_028600	1910.4	0.322279	0.103481	3.11437	0.0018434	0.0157552	ENSXETG00000007539	496950	zinc finger protein 622 [Source:Xenbase;Acc:XB-GENE-982881]	znf622	znf622
XLOC_029749	7695.63	0.32223	0.119141	2.70462	0.00683831	0.0420418	ENSXETG00000015703	733980	proteasome 26S subunit, ATPase 1 [Source:Xenbase;Acc:XB-GENE-950579]	psmc1	psmc1
XLOC_024595	1565.15	0.322144	0.104332	3.08769	0.00201719	0.0168973	ENSXETG00000019460	549216	chromosome 20 open reading frame 24 [Source:Xenbase;Acc:XB-GENE-999817]	c20orf24	c20orf24
XLOC_021893	5935.93	0.322056	0.0992853	3.24375	0.00117968	0.0113341	XLOC_021893
XLOC_028829	2084.84	0.321801	0.0844502	3.81054	0.000138662	0.00221283	ENSXETG00000006051	100379835	ubiquitin specific peptidase 22 [Source:Xenbase;Acc:XB-GENE-6086060]	usp22	usp27x
XLOC_038329	1724.62	0.321775	0.0881778	3.64917	0.000263091	0.00360752	ENSXETG00000010721	595088	integrator complex subunit 2 [Source:Xenbase;Acc:XB-GENE-5787298]	ints2	ints2
XLOC_019810	744.484	0.321752	0.0951908	3.38008	0.00072466	0.00783484	XLOC_019810
XLOC_016766	2057.96	0.321691	0.0911145	3.53063	0.000414573	0.00514618	ENSXETG00000007235	548927	PRELI domain containing 1 [Source:Xenbase;Acc:XB-GENE-1004789]	prelid1	prelid1
XLOC_032389	3578.5	0.321661	0.106612	3.01713	0.0025518	0.0200654	ENSXETG00000000984		retinoblastoma binding protein 4 [Source:Xenbase;Acc:XB-GENE-482002]	rbbp4
XLOC_032389	3578.5	0.321661	0.106612	3.01713	0.0025518	0.0200654	ENSXETG00000000982	549545	zinc finger and BTB domain containing 8 opposite strand [Source:Xenbase;Acc:XB-GENE-489455]	zbtb8os
XLOC_006013	578.45	0.321562	0.111612	2.88106	0.00396346	0.0280125	ENSXETG00000007796	100135203	Williams Beuren syndrome chromosome region 27 [Source:Xenbase;Acc:XB-GENE-943639]	wbscr27	wbscr27
XLOC_034614	1548.29	0.321525	0.0602882	5.33314	9.65295e-08	5.3699e-06	ENSXETG00000015141	448505	StAR-related lipid transfer (START) domain containing 3 [Source:Xenbase;Acc:XB-GENE-5799234]	stard3	stard3
XLOC_030696	629.688	0.321503	0.0889058	3.61622	0.000298931	0.0039897	XLOC_030696
XLOC_037615	7921.26	0.321251	0.0837228	3.83708	0.000124505	0.00203779	ENSXETG00000018742	394874	transmembrane p24 trafficking protein 7 [Source:Xenbase;Acc:XB-GENE-5847420]	tmed7	tmed7
XLOC_018055	3413.18	0.321066	0.0579058	5.54462	2.94592e-08	1.96179e-06	ENSXETG00000003746	548672	ectonucleoside triphosphate diphosphohydrolase 7 [Source:Xenbase;Acc:XB-GENE-973424]	entpd7	entpd7
XLOC_015289	3721.58	0.321039	0.0874356	3.67172	0.000240924	0.00341138	ENSXETG00000004530		replication timing regulatory factor 1 [Source:Xenbase;Acc:XB-GENE-920162]	rif1	rif1
XLOC_007835	3663.55	0.320462	0.0725649	4.41621	1.00444e-05	0.0002724	ENSXETG00000020601	493474	DnaJ (Hsp40) homolog, subfamily B, member 1 [Source:Xenbase;Acc:XB-GENE-1003017]	dnajb1	dnajb1
XLOC_035410	2757.81	0.320455	0.117504	2.72718	0.00638781	0.0399425	ENSXETG00000002153		nucleolar protein 6 (RNA-associated) [Source:Xenbase;Acc:XB-GENE-994692]	nol6	nol6
XLOC_003821	1034.26	0.320292	0.0970049	3.30182	0.000960601	0.00970843	ENSXETG00000022387		DiGeorge syndrome critical region gene 14 [Source:Xenbase;Acc:XB-GENE-980795]	dgcr14	dgcr14
XLOC_022242	1530.73	0.320223	0.107914	2.96739	0.00300336	0.0226335	ENSXETG00000014521				slc27a4
XLOC_000624	520.384	0.31985	0.117291	2.72698	0.00639163	0.0399497	ENSXETG00000008525	100158632	phosphatidylinositol glycan anchor biosynthesis, class A [Source:Xenbase;Acc:XB-GENE-996765]	piga	piga
XLOC_045197	2901.6	0.319609	0.0848425	3.76709	0.000165162	0.00254172	ENSXETG00000019357		family with sequence similarity 98 member A [Source:HGNC Symbol;Acc:HGNC:24520]	FAM98A
XLOC_042371	744.142	0.319568	0.0941962	3.39258	0.000692382	0.00755665	ENSXETG00000026362	100494782	carboxylesterase 1C-like [Source:Xenbase;Acc:XB-GENE-5902318]		xb-gene-5902318
XLOC_008809	489.3	0.319527	0.112374	2.84341	0.00446333	0.0306008	ENSXETG00000003179	100124804	dephospho-CoA kinase domain containing [Source:Xenbase;Acc:XB-GENE-1003179]	dcakd	dcakd
XLOC_028760	1002.75	0.319373	0.0824548	3.87332	0.000107364	0.00181645	ENSXETG00000018765	549908	ankyrin repeat and SOCS box containing 7 [Source:Xenbase;Acc:XB-GENE-1016460]	asb7	asb7
XLOC_021917	2266.79	0.319075	0.103058	3.09606	0.0019611	0.0165697	XLOC_021917
XLOC_012048	2759.67	0.318979	0.0885622	3.60175	0.000316082	0.00416733	ENSXETG00000027289	100145262	PRELI domain containing 3A [Source:Xenbase;Acc:XB-GENE-5804616]	prelid3a	slmo1
XLOC_024030	1609.21	0.318851	0.0879931	3.62359	0.000290546	0.00390717	ENSXETG00000006539	394707	THO complex 7 [Source:Xenbase;Acc:XB-GENE-956290]	thoc7	thoc7
XLOC_033384	1619.39	0.318653	0.0957614	3.32757	0.000876067	0.0090589	ENSXETG00000013194	549436	RIO kinase 2 [Source:Xenbase;Acc:XB-GENE-942399]	riok2	riok2
XLOC_022155	7586.47	0.318212	0.112953	2.81722	0.00484411	0.0326272	ENSXETG00000021958	100151700	nuclear factor, erythroid 2-like 1 [Source:Xenbase;Acc:XB-GENE-481363]	nfe2l1	nfe2l1
new_exon_scaffold_41_734	2617.9	0.31778	0.112147	2.83361	0.00460262	0.0313524	new_exon_scaffold_41_734
XLOC_029740	2726.82	0.317738	0.0969547	3.27718	0.00104849	0.0103503	ENSXETG00000011700	100497209	tRNA methyltransferase 11 homolog [Source:Xenbase;Acc:XB-GENE-950553]	trmt11	trmt11
XLOC_019427	2046.62	0.317355	0.080979	3.91898	8.89253e-05	0.00155754	ENSXETG00000012776	677735	ectonucleoside triphosphate diphosphohydrolase 6 (putative) [Source:Xenbase;Acc:XB-GENE-990122]	entpd6	entpd6
XLOC_029146	1891.27	0.317003	0.0867141	3.65573	0.000256452	0.00356819	ENSXETG00000025807	548804	Sys1 golgi trafficking protein [Source:Xenbase;Acc:XB-GENE-5820723]	sys1	sys1
XLOC_029146	1891.27	0.317003	0.0867141	3.65573	0.000256452	0.00356819	ENSXETG00000014022	100491459	SERTA domain containing 2 [Source:Xenbase;Acc:XB-GENE-5772329]	sertad2	sertad2
XLOC_001665	2850.54	0.316522	0.0599063	5.28362	1.26653e-07	6.8505e-06	ENSXETG00000022527		serine/threonine kinase receptor associated protein [Source:Xenbase;Acc:XB-GENE-996947]	strap	strap
XLOC_015671	1422.59	0.316491	0.0896255	3.53126	0.000413592	0.00513727	ENSXETG00000027207	549742	ubiquitin-fold modifier 1 [Source:Xenbase;Acc:XB-GENE-973175]	ufm1	ufm1
new_exon_scaffold_859_1363	1842.42	0.316199	0.0817975	3.86564	0.000110799	0.00186025	new_exon_scaffold_859_1363
XLOC_039343	1143.05	0.316159	0.119385	2.64824	0.00809125	0.047353	ENSXETG00000021932	100124977	chromosome 18 open reading frame 21 [Source:Xenbase;Acc:XB-GENE-995470]	c18orf21	c18orf21
XLOC_020323	2616.58	0.315701	0.0737694	4.27957	1.87253e-05	0.000448075	ENSXETG00000023421	496803	zinc finger protein 821 [Source:Xenbase;Acc:XB-GENE-5818856]	znf821	znf821
XLOC_029217	3003.91	0.31524	0.0662351	4.75941	1.94158e-06	7.0206e-05	ENSXETG00000023130	100037834	nuclear receptor interacting protein 1 [Source:Xenbase;Acc:XB-GENE-968871]	nrip1	nrip1
XLOC_016936	1203.03	0.315197	0.0718445	4.38721	1.14817e-05	0.00030296	ENSXETG00000021117	100380094	kelch repeat and BTB (POZ) domain containing 2 [Source:Xenbase;Acc:XB-GENE-1012666]	kbtbd2	kbtbd2
XLOC_014566	2542.14	0.314919	0.0757377	4.15803	3.21005e-05	0.000700328	ENSXETG00000027491	394544	debranching RNA lariats 1 [Source:Xenbase;Acc:XB-GENE-5851881]	dbr1	dbr1
XLOC_028932	4050.84	0.314837	0.0982402	3.20477	0.0013517	0.0125206	ENSXETG00000005239	549961	protein tyrosine phosphatase type IVA, member 2 [Source:Xenbase;Acc:XB-GENE-1007312]	ptp4a2	ptp4a2
XLOC_018218	2471.72	0.314435	0.11271	2.78978	0.00527443	0.0346413	ENSXETG00000014265		ATPase, H+ transporting, lysosomal 13kDa, V1 subunit G1 [Source:Xenbase;Acc:XB-GENE-989681]	atp6v1g1	atp6v1g1
XLOC_042764	4610.72	0.314391	0.104053	3.02145	0.00251564	0.0198788	ENSXETG00000006331	100144714	Ran GTPase activating protein 1 [Source:Xenbase;Acc:XB-GENE-489955]	rangap1	rangap1
XLOC_029392	6184.62	0.314348	0.0846831	3.71206	0.000205582	0.00302046	ENSXETG00000003480		nuclear receptor coactivator 3 [Source:Xenbase;Acc:XB-GENE-486618]	ncoa3	ncoa3
XLOC_042657	7013.38	0.314206	0.0960807	3.27023	0.00107462	0.0105389	ENSXETG00000018961
XLOC_010089	4320.28	0.314051	0.102507	3.06371	0.00218611	0.0178827	ENSXETG00000013357	448163	SWI/SNF related, matrix associated, actin dependent regulator of chromatin, subfamily d, member 1 [Source:Xenbase;Acc:XB-GENE-491104]	smarcd1	smarcd1
XLOC_025670	2189.91	0.313705	0.0773975	4.05316	5.05302e-05	0.000999649	ENSXETG00000021376	549855	metallophosphoesterase domain containing 2 [Source:Xenbase;Acc:XB-GENE-1016332]	mpped2	mpped2
XLOC_020766	1932.81	0.313284	0.0874848	3.58101	0.000342274	0.0044466	ENSXETG00000024459	549307	membrane magnesium transporter 1 [Source:Xenbase;Acc:XB-GENE-999449]	mmgt1	mmgt1
XLOC_037753	2109.86	0.313242	0.10199	3.0713	0.0021313	0.0175816	ENSXETG00000023001	550093	metal response element binding transcription factor 2 [Source:Xenbase;Acc:XB-GENE-1014957]	mtf2	mtf2
XLOC_041177	2503.5	0.31313	0.0721486	4.34008	1.42433e-05	0.000359321	ENSXETG00000001979		autophagy/beclin-1 regulator 1 [Source:Xenbase;Acc:XB-GENE-984578]	ambra1
XLOC_021325	3538.23	0.312796	0.081748	3.82634	0.000130061	0.00210907	ENSXETG00000003451	100145528	large 60S subunit nuclear export GTPase 1 [Source:Xenbase;Acc:XB-GENE-990730]	lsg1	lsg1
XLOC_006975	2925.84	0.312702	0.113192	2.76258	0.0057346	0.0368699	ENSXETG00000024608
XLOC_006975	2925.84	0.312702	0.113192	2.76258	0.0057346	0.0368699	ENSXETG00000019399		clustered mitochondria (cluA/CLU1) homolog [Source:Xenbase;Acc:XB-GENE-5874446]	cluh	kiaa0664
XLOC_017677	2070.68	0.312625	0.0858554	3.64129	0.000271273	0.00369636	ENSXETG00000019347	100127592	phosphatidylinositol glycan anchor biosynthesis, class S [Source:Xenbase;Acc:XB-GENE-1005014]	pigs	pigs
XLOC_035788	23794.3	0.31252	0.113947	2.74269	0.00609383	0.038645	ENSXETG00000003836	734098	heterogeneous nuclear ribonucleoprotein A/B [Source:Xenbase;Acc:XB-GENE-6042555]	hnrnpab	hnrnpab
XLOC_002716	1244.23	0.312447	0.0909709	3.43459	0.000593461	0.00674893	XLOC_002716
XLOC_004562	933.93	0.312217	0.0902891	3.45797	0.000544265	0.00629945	ENSXETG00000024631		histone H4 transcription factor [Source:Xenbase;Acc:XB-GENE-966256]	hinfp	hinfp
XLOC_037272	987.047	0.312091	0.102882	3.03349	0.00241745	0.0192745	ENSXETG00000024807		hypothetical protein LOC733497 [Source:Xenbase;Acc:XB-GENE-5779332]	XB-GENE-5779332	xb-gene-5779332
XLOC_025624	2266.06	0.31197	0.0630531	4.94774	7.50809e-07	3.20794e-05	ENSXETG00000023095	779657	zinc finger protein-like 1 [Source:Xenbase;Acc:XB-GENE-991966]	zfpl1	zfpl1
XLOC_000027	1635.22	0.311747	0.101959	3.05757	0.00223142	0.0181394	ENSXETG00000019993	100498340	mitochondrial ribosomal protein L37 [Source:Xenbase;Acc:XB-GENE-979922]	mrpl37	mrpl37
XLOC_006711	2229.87	0.311693	0.0795139	3.91998	8.85548e-05	0.00155637	ENSXETG00000016695		chromosome 16 open reading frame 52 [Source:Xenbase;Acc:XB-GENE-5865781]	c16orf52	c16orf52
XLOC_017816	789.323	0.31126	0.0974321	3.19463	0.00140008	0.0128953	ENSXETG00000016110	100488289	calcium channel, voltage-dependent, gamma subunit 3 [Source:Xenbase;Acc:XB-GENE-1010716]	cacng3	cacng3
XLOC_006656	1397.07	0.31104	0.080777	3.85061	0.000117826	0.00195363	ENSXETG00000024053	493560	CCZ1 homolog B, vacuolar protein trafficking and biogenesis associated [Source:Xenbase;Acc:XB-GENE-941313]	ccz1b	c7orf28b
XLOC_036291	1884.19	0.310636	0.0925237	3.35736	0.000786896	0.00834144	ENSXETG00000001079				kcnh3
XLOC_034695	541.377	0.310471	0.110876	2.80016	0.00510779	0.0339047	ENSXETG00000024902	549940	N-acetylneuraminic acid phosphatase [Source:Xenbase;Acc:XB-GENE-1008548]	nanp	nanp
XLOC_033023	743.872	0.31025	0.11197	2.77083	0.00559134	0.0361631	ENSXETG00000015681	496532	uridine phosphorylase 1 [Source:Xenbase;Acc:XB-GENE-1000352]	upp1	upp1
XLOC_032078	9850.23	0.310171	0.0701962	4.41863	9.93282e-06	0.000269747	ENSXETG00000000142		shisa family member 7 [Source:Xenbase;Acc:XB-GENE-993847]	shisa7	shisa7
XLOC_006133	2688.32	0.309853	0.0740718	4.18314	2.87511e-05	0.000639038	ENSXETG00000002416		INO80 complex subunit B [Source:Xenbase;Acc:XB-GENE-6257528]	ino80b	ino80b
XLOC_006133	2688.32	0.309853	0.0740718	4.18314	2.87511e-05	0.000639038	ENSXETG00000002403		mannosyl-oligosaccharide glucosidase [Source:Xenbase;Acc:XB-GENE-5911793]	mogs	mogs
XLOC_017084	2322.8	0.309847	0.0721585	4.29398	1.75495e-05	0.000425152	ENSXETG00000014643		Rab geranylgeranyltransferase, alpha subunit [Source:Xenbase;Acc:XB-GENE-1004892]	rabggta	rabggta
XLOC_030582	933.591	0.309813	0.0977599	3.16913	0.00152898	0.0137729	ENSXETG00000006846	100494764	Usher syndrome 1G (autosomal recessive) [Source:Xenbase;Acc:XB-GENE-1013607]	ush1g	ush1g
XLOC_010370	2772.06	0.30953	0.0938856	3.29689	0.000977621	0.00983463	ENSXETG00000018665		ankyrin repeat domain 13A [Source:Xenbase;Acc:XB-GENE-998906]	ankrd13a	ankrd13a
XLOC_033645	1570.03	0.309243	0.0934575	3.30892	0.000936569	0.00950985	ENSXETG00000021883				slmo2
XLOC_001816	19488.4	0.309125	0.0573079	5.39411	6.88623e-08	4.05002e-06	ENSXETG00000000231	493447	RNA binding protein, fox-1 homolog 2 [Source:Xenbase;Acc:XB-GENE-489991]	rbfox2	rbm9
XLOC_024651	3248.52	0.309122	0.0807916	3.82616	0.000130156	0.00210907	ENSXETG00000021432	549869	phosphatidylinositol glycan anchor biosynthesis, class T [Source:Xenbase;Acc:XB-GENE-1014749]	pigt	pigt
XLOC_011044	1912.16	0.308793	0.0845406	3.6526	0.000259601	0.00359308	ENSXETG00000012296		CUGBP, Elav-like family member 3 [Source:Xenbase;Acc:XB-GENE-5796618]	celf3	celf3
XLOC_006774	1206.85	0.308691	0.0980718	3.1476	0.00164616	0.0145509	ENSXETG00000018920	548516	elongator acetyltransferase complex subunit 2 [Source:Xenbase;Acc:XB-GENE-5752362]	elp2	elp2
XLOC_045381	924.144	0.30826	0.116968	2.63542	0.00840323	0.0487178	ENSXETG00000017674		DNZDHHC/NEW1 zinc finger protein 11 [Source:Xenbase;Acc:XB-GENE-5747351]	dnz1	xb-gene-5747351
XLOC_016207	1982.81	0.307862	0.110756	2.77964	0.00544184	0.0354309	ENSXETG00000021359	549544	nucleoporin 88kDa [Source:Xenbase;Acc:XB-GENE-1004636]	nup88	nup88
XLOC_037737	1297.42	0.307843	0.0841161	3.65974	0.000252468	0.00352372	ENSXETG00000023009	100379907	glomulin, FKBP associated protein [Source:Xenbase;Acc:XB-GENE-965006]	glmn	glmn
XLOC_023188	2117.84	0.307562	0.11199	2.74633	0.00602666	0.0383062	ENSXETG00000022222	394759	electron-transfer-flavoprotein, beta polypeptide [Source:Xenbase;Acc:XB-GENE-956098]	etfb	etfb
XLOC_043708	1577.63	0.307445	0.0734048	4.18835	2.80991e-05	0.000628479	ENSXETG00000013633	448082	RAB30, member RAS oncogene family [Source:Xenbase;Acc:XB-GENE-479337]	rab30	rab30
XLOC_000965	1978.11	0.307388	0.0642073	4.78744	1.68926e-06	6.18845e-05	ENSXETG00000000759	549713	riboflavin kinase [Source:Xenbase;Acc:XB-GENE-1010122]	rfk	rfk
XLOC_023147	2151.49	0.307332	0.0659639	4.65909	3.1761e-06	0.00010547	ENSXETG00000004796	100170446	LMBR1 domain containing 2 [Source:Xenbase;Acc:XB-GENE-991215]	lmbrd2	lmbrd2
XLOC_013697	1601.3	0.307172	0.0806009	3.81103	0.00013839	0.00221283	ENSXETG00000020756	100494908	adaptor-related protein complex 4, epsilon 1 subunit [Source:Xenbase;Acc:XB-GENE-988221]	ap4e1	ap4e1
new_exon_scaffold_176_82	1351.18	0.307007	0.0947826	3.23906	0.00119925	0.011484	ENSXETG00000009987	100158650	phosphatidylglycerophosphate synthase 1 [Source:Xenbase;Acc:XB-GENE-953426]	pgs1	pgs1
XLOC_006769	3937.12	0.306778	0.060082	5.10599	3.29063e-07	1.552e-05	ENSXETG00000014976		solute carrier family 39 (zinc transporter), member 6 [Source:Xenbase;Acc:XB-GENE-986480]	slc39a6	slc39a6
XLOC_024340	552.724	0.30674	0.114306	2.68351	0.00728543	0.0439981	ENSXETG00000022677		ubiquitin protein ligase E3D [Source:Xenbase;Acc:XB-GENE-963103]	ube3d	ube2cbp
XLOC_009695	5676	0.306334	0.0694591	4.41028	1.03236e-05	0.00027804	ENSXETG00000015003	100038142	chimerin 1 [Source:Xenbase;Acc:XB-GENE-852930]	chn1	chn1
XLOC_024509	1269.95	0.305726	0.0969274	3.15418	0.00160949	0.0143437	XLOC_024509
new_exon_scaffold_217_1201	1375.29	0.305662	0.0929849	3.28722	0.00101182	0.0100955	new_exon_scaffold_217_1201
XLOC_003499	982.356	0.304959	0.0997438	3.05743	0.00223247	0.0181404	ENSXETG00000016511	779825	family with sequence similarity 189, member A1 [Source:Xenbase;Acc:XB-GENE-5873424]	fam189a1	fam189a1
new_exon_scaffold_363_529	1316.78	0.304807	0.10594	2.87716	0.00401275	0.028276	new_exon_scaffold_363_529
XLOC_038266	1295.98	0.30479	0.0834739	3.65132	0.000260897	0.00359359	ENSXETG00000022643	100145674	SDE2 telomere maintenance homolog (S. pombe) [Source:Xenbase;Acc:XB-GENE-5807809]	sde2	c1orf55
XLOC_008131	508.875	0.304566	0.110271	2.76196	0.00574548	0.0369155	ENSXETG00000027834		maelstrom spermatogenic transposon silencer [Source:HGNC Symbol;Acc:HGNC:25929]	MAEL
XLOC_010543	823.193	0.30442	0.111834	2.72206	0.00648754	0.0404069	XLOC_010543
XLOC_043187	4169.31	0.304291	0.0854852	3.55957	0.000371459	0.00475926	ENSXETG00000025324		cytochrome P450, family 27, subfamily C, polypeptide 1 [Source:Xenbase;Acc:XB-GENE-6257635]	cyp27c1
XLOC_018854	47288.8	0.304199	0.101313	3.00256	0.00267715	0.0208097	ENSXETG00000009517		nucleolin [Source:Xenbase;Acc:XB-GENE-989986]	ncl	ncl
XLOC_010683	1277.94	0.304193	0.0917916	3.31395	0.000919883	0.00937455	ENSXETG00000000116	448323	TBP-like 1 [Source:Xenbase;Acc:XB-GENE-488460]	tbpl1	tbpl1
XLOC_011907	4496.53	0.304039	0.0506423	6.00366	1.92924e-09	1.79382e-07	ENSXETG00000006756	100498261	phosphorylase kinase, alpha 1 pseudogene 1 [Source:Xenbase;Acc:XB-GENE-1012252]	phka1p1	phka1p1
new_exon_scaffold_620_1372	2432.34	0.303959	0.110865	2.7417	0.00611212	0.0387063	new_exon_scaffold_620_1372
XLOC_002834	2987.52	0.303914	0.0674544	4.50547	6.62247e-06	0.000192331	ENSXETG00000011296	493499	protein geranylgeranyltransferase type I, beta subunit [Source:Xenbase;Acc:XB-GENE-975346]	pggt1b	pggt1b
XLOC_005846	3073.09	0.303911	0.0926303	3.2809	0.00103475	0.0102527	XLOC_005846
XLOC_016512	997.644	0.303701	0.112535	2.69872	0.00696076	0.0425579	ENSXETG00000025519		valosin containing protein lysine (K) methyltransferase [Source:Xenbase;Acc:XB-GENE-5841343]	vcpkmt	c14orf138
XLOC_010749	2971.92	0.303555	0.107916	2.81289	0.00490985	0.0329223	ENSXETG00000014541	549702	zinc finger and BTB domain containing 18 [Source:Xenbase;Acc:XB-GENE-1003542]	zbtb18	znf238
XLOC_042269	3348.85	0.303503	0.10014	3.0308	0.0024391	0.0193838	ENSXETG00000011707	100038289	KIAA0020 [Source:Xenbase;Acc:XB-GENE-1001484]	kiaa0020	kiaa0020
XLOC_004563	4881.17	0.303241	0.0560928	5.40606	6.44265e-08	3.87496e-06	ENSXETG00000021581				abcg4
XLOC_008776	6633.42	0.303185	0.106515	2.84641	0.00442154	0.0304318	ENSXETG00000003179	100124804	dephospho-CoA kinase domain containing [Source:Xenbase;Acc:XB-GENE-1003179]	dcakd	dcakd
new_exon_scaffold_550_1152	665.292	0.303096	0.0899064	3.37124	0.000748312	0.00802832	new_exon_scaffold_550_1152
XLOC_036479	10082.7	0.303089	0.0692067	4.37948	1.18965e-05	0.000311383	ENSXETG00000009634	100145289	cysteine-serine-rich nuclear protein 2 [Source:Xenbase;Acc:XB-GENE-983697]	csrnp2	csrnp2
XLOC_041718	4600.54	0.302698	0.0812912	3.72362	0.000196385	0.00291163	ENSXETG00000027370	448471	RIO kinase 3 [Source:Xenbase;Acc:XB-GENE-971902]	riok3	riok3
XLOC_041740	1570.37	0.302664	0.0968022	3.12662	0.00176828	0.0153455	ENSXETG00000017177	100494646	Niemann-Pick disease, type C1 [Source:Xenbase;Acc:XB-GENE-984654]	npc1	npc1
XLOC_045039	2326.15	0.302639	0.0752192	4.02342	5.73582e-05	0.0011056	ENSXETG00000000654	100151708	CCAAT/enhancer binding protein (C/EBP), zeta [Source:Xenbase;Acc:XB-GENE-853892]	cebpz	cebpz
XLOC_025959	1264.94	0.302626	0.0818012	3.69953	0.000216001	0.00313114	ENSXETG00000025699
XLOC_032793	5960.6	0.302509	0.0821664	3.68167	0.000231711	0.00330767	ENSXETG00000000783	549604	Sec23 homolog B, COPII coat complex component [Source:Xenbase;Acc:XB-GENE-974663]	sec23b	sec23b
XLOC_015761	4675.09	0.302503	0.0474976	6.36881	1.90495e-10	2.15869e-08	ENSXETG00000024203	100379762	BTB (POZ) domain containing 10 [Source:Xenbase;Acc:XB-GENE-988785]	btbd10	btbd10
XLOC_010902	6624.41	0.302458	0.0503408	6.00821	1.87588e-09	1.75256e-07	ENSXETG00000012165	100487671	retinoic acid induced 1 [Source:Xenbase;Acc:XB-GENE-987626]	rai1	rai1
new_exon_scaffold_341_525	701.625	0.301646	0.0995789	3.02921	0.00245194	0.0194502	new_exon_scaffold_341_525
XLOC_026681	1558.58	0.30152	0.0888025	3.3954	0.000685289	0.00749633	ENSXETG00000012963	549018	SSU72 homolog, RNA polymerase II CTD phosphatase [Source:Xenbase;Acc:XB-GENE-5725626]	ssu72	ssu72
XLOC_028167	4876.09	0.301476	0.100403	3.00267	0.00267618	0.0208097	ENSXETG00000023127	394760	proteasome 26S subunit, ATPase 2 [Source:Xenbase;Acc:XB-GENE-1000016]	psmc2	psmc2
XLOC_002956	3467.79	0.301236	0.0784992	3.83745	0.00012432	0.00203648	ENSXETG00000017395		sperm associated antigen 7 [Source:Xenbase;Acc:XB-GENE-1010187]	spag7	spag7
new_exon_scaffold_565_480	529.971	0.300811	0.111143	2.70653	0.00679914	0.0418669	new_exon_scaffold_565_480
XLOC_031364	11317.2	0.300778	0.0897433	3.35154	0.000803633	0.00847286	ENSXETG00000012767		MAP/microtubule affinity-regulating kinase 3 [Source:Xenbase;Acc:XB-GENE-867495]	mark3	mark3
XLOC_031364	11317.2	0.300778	0.0897433	3.35154	0.000803633	0.00847286	ENSXETG00000012766		eukaryotic translation initiation factor 5 [Source:Xenbase;Acc:XB-GENE-957969]	eif5	eif5
XLOC_001723	4840.87	0.300691	0.097203	3.09344	0.00197853	0.0166636	ENSXETG00000013683	548677	ribosomal RNA processing 1B [Source:Xenbase;Acc:XB-GENE-5721102]	rrp1b	rrp1b
XLOC_010599	17538.6	0.300664	0.0690921	4.35164	1.35124e-05	0.000344995	ENSXETG00000010077	407866	chaperonin containing TCP1, subunit 6A (zeta 1) [Source:Xenbase;Acc:XB-GENE-987462]	cct6a	cct6a
XLOC_017569	2238.55	0.300486	0.074997	4.00664	6.15878e-05	0.00116867	ENSXETG00000018101		polymerase (RNA) III (DNA directed) polypeptide A, 155kDa [Source:Xenbase;Acc:XB-GENE-1012749]	polr3a	polr3a
XLOC_010594	389.791	0.300425	0.112994	2.65877	0.00784256	0.0462846	ENSXETG00000025028	549232	CGRP receptor component [Source:Xenbase;Acc:XB-GENE-987451]	crcp	crcp
XLOC_022434	1341.17	0.30004	0.0723944	4.14452	3.40525e-05	0.000733087	ENSXETG00000016781	496795			np_001011332.1
XLOC_008621	2003.3	0.299656	0.065659	4.56382	5.02318e-06	0.000153494	ENSXETG00000012919	100135401	phytanoyl-CoA dioxygenase domain containing 1 [Source:Xenbase;Acc:XB-GENE-966497]	phyhd1	phyhd1
XLOC_042223	3560.07	0.299531	0.0810585	3.69524	0.000219677	0.00317265	ENSXETG00000015689		SH3 and multiple ankyrin repeat domains 3 [Source:Xenbase;Acc:XB-GENE-1014028]	shank3	shank3
XLOC_002791	836.377	0.29935	0.107765	2.77781	0.00547258	0.0355718	ENSXETG00000005692	100490170	scleraxis bHLH transcription factor [Source:Xenbase;Acc:XB-GENE-939816]	scx	scxa
XLOC_013089	3109.05	0.299346	0.0959686	3.1192	0.0018134	0.0155641	ENSXETG00000016770		UDP-glucose glycoprotein glucosyltransferase 1 [Source:Xenbase;Acc:XB-GENE-988149]	uggt1	uggt1
XLOC_013089	3109.05	0.299346	0.0959686	3.1192	0.0018134	0.0155641	ENSXETG00000006457
XLOC_029696	1492.19	0.299328	0.0744952	4.01809	5.86718e-05	0.00112263	ENSXETG00000027932		chromosome 6 open reading frame 136 [Source:Xenbase;Acc:XB-GENE-487542]	c6orf136	c6orf136
XLOC_022008	418.776	0.298876	0.109787	2.72234	0.00648209	0.0403858	ENSXETG00000003142		TNF receptor superfamily member 11b [Source:HGNC Symbol;Acc:HGNC:11909]	TNFRSF11B	xb-gene-1005924
XLOC_007072	5435.04	0.298682	0.0776641	3.84582	0.000120149	0.00198647	ENSXETG00000008199	100485575	glutamine--fructose-6-phosphate transaminase 1 [Source:Xenbase;Acc:XB-GENE-493902]	gfpt1	gfpt1
XLOC_014565	1033.03	0.298618	0.10538	2.83373	0.00460079	0.0313524	ENSXETG00000018617		ribulose-5-phosphate-3-epimerase [Source:Xenbase;Acc:XB-GENE-1012408]	rpe	rpe
new_exon_scaffold_4_1290	674.778	0.298606	0.105916	2.81928	0.00481314	0.0324745	new_exon_scaffold_4_1290
XLOC_034008	5223.75	0.298511	0.0584325	5.10866	3.24457e-07	1.54071e-05	ENSXETG00000007681	549731	zinc and ring finger 1, E3 ubiquitin protein ligase [Source:Xenbase;Acc:XB-GENE-998325]	znrf1	znrf1
XLOC_045301	536.737	0.298489	0.10823	2.75791	0.00581715	0.0373024	ENSXETG00000020233		WD repeat domain 73 [Source:Xenbase;Acc:XB-GENE-5809223]	wdr73	wdr73
XLOC_008766	1844.6	0.298318	0.110878	2.6905	0.0071345	0.0433442	ENSXETG00000003371		LSM12 homolog [Source:Xenbase;Acc:XB-GENE-5780031]	lsm12	lsm12
new_exon_scaffold_111_1006	1016.96	0.298296	0.110436	2.70108	0.00691138	0.0424243	new_exon_scaffold_111_1006
XLOC_030825	3142.13	0.297969	0.0725371	4.10782	3.99411e-05	0.000838592	ENSXETG00000015637	100493559	thioredoxin-related transmembrane protein 3 [Source:Xenbase;Acc:XB-GENE-946768]	tmx3	tmx3
XLOC_000499	8037.16	0.297918	0.0712208	4.18301	2.87675e-05	0.000639038	ENSXETG00000018320	548998	sideroflexin 1 [Source:Xenbase;Acc:XB-GENE-970145]	sfxn1	sfxn1
XLOC_044725	493.295	0.297481	0.105693	2.81458	0.00488404	0.0328067	ENSXETG00000025929	549263	polymerase (RNA) II (DNA directed) polypeptide K, 7.0kDa [Source:Xenbase;Acc:XB-GENE-854169]	polr2k	polr2k
XLOC_019935	612.136	0.297294	0.112679	2.63841	0.0083296	0.0484059	XLOC_019935
XLOC_039912	4458.01	0.297252	0.0808787	3.67529	0.000237582	0.00336894	ENSXETG00000009385	100125160	phospholipase A2-activating protein [Source:Xenbase;Acc:XB-GENE-1011438]	plaa	plaa
XLOC_042797	2037.5	0.297167	0.0725237	4.09752	4.17604e-05	0.000869312	ENSXETG00000009368	448551	transmembrane protein 110 [Source:Xenbase;Acc:XB-GENE-5830208]	tmem110
XLOC_002393	2068.7	0.296918	0.0789586	3.76043	0.000169624	0.00258959	ENSXETG00000020484	779953	lateral signaling target protein 2 homolog [Source:RefSeq peptide;Acc:NP_001072498]	zfyve28	zfyve28
XLOC_024095	2489.77	0.296884	0.110685	2.68223	0.00731328	0.04405	ENSXETG00000012901		aquarius intron-binding spliceosomal factor [Source:Xenbase;Acc:XB-GENE-1217636]	aqr	aqr
XLOC_032652	902.884	0.296848	0.0812597	3.65307	0.00025912	0.00359103	ENSXETG00000027525	394980	sirtuin 6 [Source:Xenbase;Acc:XB-GENE-5929105]	sirt6	sirt6
XLOC_040559	1890.74	0.296778	0.0879772	3.37335	0.000742585	0.00797125	ENSXETG00000003551	100489716	kinesin family member 16B [Source:Xenbase;Acc:XB-GENE-948787]	kif16b	kif16b
XLOC_001379	3204.93	0.296573	0.0681116	4.35422	1.33541e-05	0.000341745	ENSXETG00000022765	448415	ADP-ribosylation factor-like 5B [Source:Xenbase;Acc:XB-GENE-996906]	arl5b	arl5a
XLOC_011081	12677.2	0.296399	0.0551954	5.37	7.87377e-08	4.5352e-06	ENSXETG00000021745
XLOC_035379	2803.74	0.296297	0.062346	4.75246	2.00954e-06	7.19967e-05	ENSXETG00000020283	100498541	phosphodiesterase 7A [Source:Xenbase;Acc:XB-GENE-1013813]	pde7a	pde7a
XLOC_003484	8288.07	0.296239	0.0726034	4.08024	4.49902e-05	0.00091891	ENSXETG00000005580	100492576	glucosidase, alpha; neutral AB [Source:Xenbase;Acc:XB-GENE-997256]	ganab	ganab
XLOC_028178	770.384	0.295892	0.111869	2.64498	0.00816959	0.047746	ENSXETG00000005925		dihydrouridine synthase 4-like [Source:Xenbase;Acc:XB-GENE-982821]	dus4l	dus4l
new_exon_scaffold_1072_25	626.85	0.295864	0.105395	2.8072	0.00499745	0.0333563	new_exon_scaffold_1072_25
XLOC_000125	732.339	0.295387	0.0841739	3.50925	0.000449379	0.00548068	ENSXETG00000025614	549956	endonuclease G [Source:Xenbase;Acc:XB-GENE-998565]	endog	endog
XLOC_041260	3308.15	0.29515	0.0752691	3.92126	8.80873e-05	0.00155094	ENSXETG00000009133				jagn1
XLOC_018629	2624.3	0.294899	0.0870659	3.38708	0.000706412	0.00765875	ENSXETG00000022236	100101661	tetraspanin 18 [Source:Xenbase;Acc:XB-GENE-868385]	tspan18	tspan18
XLOC_028994	1062.55	0.294678	0.107559	2.73968	0.00614998	0.0388121	ENSXETG00000018798		prenyl (decaprenyl) diphosphate synthase, subunit 1 [Source:Xenbase;Acc:XB-GENE-982903]	pdss1	pdss1
XLOC_003616	3090.55	0.294359	0.0767305	3.83627	0.000124915	0.00204278	ENSXETG00000003062	100135200	KIAA0930 [Source:Xenbase;Acc:XB-GENE-979872]	kiaa0930	c22orf9
XLOC_024618	2440.94	0.294358	0.0807454	3.6455	0.000266868	0.00364651	ENSXETG00000007449	448548	ER degradation enhancer, mannosidase alpha-like 2 [Source:Xenbase;Acc:XB-GENE-941890]	edem2	edem2
XLOC_040371	1615.94	0.293358	0.0766242	3.82852	0.000128914	0.0020959	ENSXETG00000022648		cadherin 24, type 2 [Source:Xenbase;Acc:XB-GENE-995690]	cdh24	cdh24
XLOC_005630	11645.4	0.293189	0.0971319	3.01846	0.00254064	0.0200277	ENSXETG00000017286	548536	proteasome 26S subunit, non-ATPase 2 [Source:Xenbase;Acc:XB-GENE-972398]	psmd2	psmd2
XLOC_016778	2336.63	0.292823	0.0753072	3.88838	0.000100917	0.00172549	ENSXETG00000007242				prr7
XLOC_017843	8121.24	0.292672	0.102734	2.84884	0.00438789	0.0302749	XLOC_017843
XLOC_018125	7778.67	0.292221	0.0857135	3.40927	0.000651362	0.00720594	ENSXETG00000011206		ER membrane protein complex subunit 7 [Source:Xenbase;Acc:XB-GENE-945123]	emc7	c15orf24
XLOC_026118	2314.08	0.292001	0.0969088	3.01315	0.0025855	0.0202858	ENSXETG00000015932	496569	protein phosphatase 4, regulatory subunit 2 [Source:Xenbase;Acc:XB-GENE-6258889]	ppp4r2	ppp4r2
XLOC_015925	1330.44	0.291685	0.092583	3.15052	0.00162979	0.0144472	ENSXETG00000022578	394809	peptidylprolyl cis/trans isomerase, NIMA-interacting 4 [Source:Xenbase;Acc:XB-GENE-1004487]	pin4	pin4
XLOC_028304	618.798	0.291667	0.108279	2.69365	0.00706734	0.0430433	ENSXETG00000013724	496750	regulator of microtubule dynamics 1 [Source:Xenbase;Acc:XB-GENE-974332]	rmdn1	fam82b
XLOC_038898	1110.9	0.291667	0.097911	2.9789	0.00289286	0.0219914	XLOC_038898
XLOC_037230	2940.41	0.2916	0.0871827	3.3447	0.00082371	0.00862401	ENSXETG00000025752	549308	ring finger protein 4 [Source:Xenbase;Acc:XB-GENE-1016982]	rnf4	rnf4
XLOC_004721	999.355	0.291529	0.107493	2.71208	0.00668619	0.0413802	ENSXETG00000020837	394800	karyopherin alpha 1 (importin alpha 5) [Source:Xenbase;Acc:XB-GENE-1014184]	kpna1	kpna1
XLOC_027020	5565.32	0.291466	0.0735599	3.96229	7.42338e-05	0.0013623	ENSXETG00000003604	496871	ER membrane protein complex subunit 2 [Source:Xenbase;Acc:XB-GENE-484487]	emc2	ttc35
XLOC_035744	2149.96	0.291448	0.106275	2.74239	0.00609937	0.0386676	ENSXETG00000005579	100124929	general transcription factor IIF, polypeptide 1, 74kDa [Source:Xenbase;Acc:XB-GENE-974834]	gtf2f1
new_exon_scaffold_14_507	533.439	0.291315	0.103217	2.82234	0.00476739	0.0322551	new_exon_scaffold_14_507
XLOC_041711	2206.49	0.291126	0.0881595	3.30226	0.000959081	0.0096981	ENSXETG00000003155	733546	THO complex 1 protein [Source:Xenbase;Acc:XB-GENE-951669]	thoc1	thoc1
XLOC_023288	5282.35	0.29095	0.0896417	3.2457	0.00117162	0.0112806	ENSXETG00000004794	779989	thioredoxin reductase 3 [Source:Xenbase;Acc:XB-GENE-973837]	txnrd3	txnrd3
XLOC_008529	3016.61	0.290937	0.0674133	4.31572	1.59084e-05	0.000392206	ENSXETG00000022543	493221	biorientation of chromosomes in cell division 1 [Source:Xenbase;Acc:XB-GENE-5810100]	bod1	bod1
XLOC_041151	1181.39	0.290701	0.0852893	3.40841	0.000653425	0.00721651	ENSXETG00000001980		zinc finger protein 408 [Source:Xenbase;Acc:XB-GENE-960608]	znf408	znf408
XLOC_016237	7140.21	0.290694	0.080982	3.58962	0.000331164	0.00432398	ENSXETG00000006072	448490	protein phosphatase 4, regulatory subunit 3B [Source:Xenbase;Acc:XB-GENE-1004661]	ppp4r3b	smek2
XLOC_012621	10629.4	0.290459	0.0714291	4.0664	4.77455e-05	0.000958148	ENSXETG00000011766				elovl4
XLOC_034897	7628.71	0.2902	0.0820317	3.53766	0.000403685	0.00505105	ENSXETG00000012654	548850	RNA binding motif protein 7 [Source:Xenbase;Acc:XB-GENE-947267]	rbm7	rbm7
XLOC_016306	971.116	0.289815	0.0988155	2.93288	0.00335828	0.0245687	ENSXETG00000006736	100144979	xylosylprotein beta 1,4-galactosyltransferase, polypeptide 7 [Source:Xenbase;Acc:XB-GENE-973272]	b4galt7	b4galt7
XLOC_008818	5318.87	0.289724	0.0866761	3.3426	0.000829978	0.00866639	ENSXETG00000003246	100216046	coiled-coil domain containing 47 [Source:Xenbase;Acc:XB-GENE-1003204]	ccdc47	ccdc47
XLOC_017649	1718.78	0.28969	0.0859991	3.36852	0.000755726	0.00807679	XLOC_017649
XLOC_037719	2378.48	0.289421	0.0737924	3.9221	8.77802e-05	0.00154973	ENSXETG00000018922	100489043	transmembrane protein 56 [Source:Xenbase;Acc:XB-GENE-5813220]	tmem56	tmem56
XLOC_003810	3725.55	0.289242	0.106769	2.70905	0.0067476	0.0416546	ENSXETG00000018598		histone cell cycle regulator [Source:Xenbase;Acc:XB-GENE-976072]	hira
XLOC_015089	6175.73	0.289191	0.0877143	3.29696	0.000977373	0.00983463	XLOC_015089
XLOC_039931	11203.9	0.28897	0.0551849	5.2364	1.63735e-07	8.45793e-06	ENSXETG00000005759		zinc finger protein 462 [Source:Xenbase;Acc:XB-GENE-976911]	znf462	znf462
XLOC_007080	3441.47	0.288397	0.100409	2.87223	0.00407588	0.0286485	ENSXETG00000008514	394890	TIA1 cytotoxic granule-associated RNA binding protein [Source:Xenbase;Acc:XB-GENE-1002876]	tia1	tia1
XLOC_011189	1955.56	0.288371	0.076165	3.78613	0.00015301	0.00239589	ENSXETG00000010403		thioredoxin domain containing 15 [Source:Xenbase;Acc:XB-GENE-987696]	txndc15	txndc15
XLOC_028527	3897.3	0.288241	0.0837342	3.44233	0.000576721	0.00658846	ENSXETG00000014711		NOP14 nucleolar protein [Source:Xenbase;Acc:XB-GENE-992782]	nop14	nop14
XLOC_032669	3319.98	0.288071	0.0717698	4.01382	5.97428e-05	0.00113698	ENSXETG00000007404		membrane protein, palmitoylated 6 (MAGUK p55 subfamily member 6) [Source:Xenbase;Acc:XB-GENE-983252]	mpp6	mpp6
XLOC_034696	3429.17	0.288058	0.0845313	3.40771	0.000655111	0.00723103	ENSXETG00000013760	100135000	tubulin tyrosine ligase [Source:Xenbase;Acc:XB-GENE-493215]	ttl	ttl
XLOC_013256	8307.24	0.288002	0.0704272	4.08935	4.32576e-05	0.000892863	ENSXETG00000022545	100038098	protein phosphatase 1, regulatory (inhibitor) subunit 14C [Source:Xenbase;Acc:XB-GENE-487684]	ppp1r14c	ppp1r14c
XLOC_029891	512.044	0.287814	0.107209	2.6846	0.00726168	0.0439255	ENSXETG00000014455	100379699	tRNA methyltransferase 5 [Source:Xenbase;Acc:XB-GENE-957548]	trmt5	trmt5
XLOC_036100	2127.24	0.287742	0.0898501	3.20246	0.00136257	0.0126033	ENSXETG00000019846	548660	AFG3-like AAA ATPase 1, pseudogene [Source:Xenbase;Acc:XB-GENE-1014910]	afg3l1p	afg3l1
XLOC_020923	10585.1	0.287729	0.0745146	3.86138	0.000112747	0.00188484	ENSXETG00000024480	407879	protein phosphatase 1, catalytic subunit, gamma isozyme [Source:Xenbase;Acc:XB-GENE-967934]	ppp1cc	ppp1cc
XLOC_036961	3851	0.287194	0.0710737	4.0408	5.32702e-05	0.00104328	ENSXETG00000000050		mitogen-activated protein kinase binding protein 1 [Source:Xenbase;Acc:XB-GENE-485536]	mapkbp1	mapkbp1
XLOC_038265	3652.85	0.286691	0.0526156	5.44877	5.0719e-08	3.16402e-06	ENSXETG00000022634	100124747	acyl-CoA binding domain containing 3 [Source:Xenbase;Acc:XB-GENE-958909]	acbd3	acbd3
XLOC_029973	832.744	0.28666	0.10226	2.80326	0.00505893	0.0336332	ENSXETG00000018714		MAX interactor 1, dimerization protein [Source:Xenbase;Acc:XB-GENE-493086]	mxi1	mxi1
XLOC_026684	2809.38	0.28608	0.0817893	3.49777	0.000469172	0.00565497	XLOC_026684
XLOC_003228	4504.9	0.285966	0.0940596	3.04026	0.00236371	0.0189388	XLOC_003228
XLOC_024425	6125.16	0.285758	0.0720938	3.9637	7.37976e-05	0.00135557	ENSXETG00000004776	100496482	small ArfGAP2 [Source:Xenbase;Acc:XB-GENE-5817085]	smap2	smap2
XLOC_009302	5865.67	0.285465	0.10432	2.73643	0.00621099	0.0391086	ENSXETG00000007748		chaperonin containing TCP1, subunit 3 (gamma) [Source:Xenbase;Acc:XB-GENE-6250478]	cct3	cct3
XLOC_010992	5411.54	0.285443	0.0696797	4.0965	4.19444e-05	0.00087106	ENSXETG00000006558	100492893	N-acetylneuraminic acid synthase [Source:Xenbase;Acc:XB-GENE-977732]	nans	nans
XLOC_029623	9178.42	0.285426	0.0582983	4.89596	9.78294e-07	3.93859e-05	ENSXETG00000023501	733834	5'-3' exoribonuclease 2 [Source:Xenbase;Acc:XB-GENE-993157]	xrn2	xrn2
XLOC_020100	5296.93	0.285249	0.0699237	4.07944	4.51453e-05	0.000921114	ENSXETG00000019014	100497147	ubiquitin-conjugating enzyme E2D 4 (putative) [Source:Xenbase;Acc:XB-GENE-962537]	ube2d4	ube2d4
XLOC_035475	4717.13	0.285248	0.0907656	3.14269	0.00167403	0.0146974	ENSXETG00000021832	100486727	aristaless related homeobox [Source:Xenbase;Acc:XB-GENE-483940]	arx	arx
XLOC_034336	10907.1	0.285068	0.0512993	5.55695	2.7453e-08	1.8637e-06	ENSXETG00000011574		KIAA1549 [Source:Xenbase;Acc:XB-GENE-6257828]	kiaa1549	kiaa1549
XLOC_017440	5749.86	0.285029	0.0791565	3.60082	0.000317209	0.00417937	ENSXETG00000020094	394463	selenoprotein T [Source:Xenbase;Acc:XB-GENE-5780991]	selt	selt
XLOC_017466	2211.5	0.284928	0.0781379	3.64647	0.000265869	0.00363796	XLOC_017466
XLOC_025054	7406.42	0.284692	0.0951841	2.99097	0.00278097	0.0213869	ENSXETG00000013214	100216209	vasohibin 1 [Source:Xenbase;Acc:XB-GENE-956494]	vash1	vash1
XLOC_045208	1680.8	0.284411	0.095567	2.97604	0.00291995	0.0221417	ENSXETG00000017701		tetratricopeptide repeat domain 27 [Source:Xenbase;Acc:XB-GENE-952006]	ttc27	ttc27
XLOC_012675	5526.37	0.284393	0.0707803	4.01797	5.87015e-05	0.00112263	ENSXETG00000004378	548720	trafficking protein particle complex 3 [Source:Xenbase;Acc:XB-GENE-1003911]	trappc3	trappc3
XLOC_031528	965.294	0.284357	0.0994185	2.86021	0.00423366	0.0294291	ENSXETG00000026304
XLOC_031528	965.294	0.284357	0.0994185	2.86021	0.00423366	0.0294291	ENSXETG00000006543		ring finger protein 126 [Source:Xenbase;Acc:XB-GENE-5960892]	rnf126	rnf126
XLOC_004692	3982.4	0.284296	0.0759758	3.74192	0.000182619	0.00274716	ENSXETG00000008263	448456	cleavage and polyadenylation specific factor 3, 73kDa [Source:Xenbase;Acc:XB-GENE-972322]	cpsf3	cpsf3
XLOC_041356	5548.58	0.284251	0.0470579	6.04046	1.53676e-09	1.46374e-07	ENSXETG00000011544	100127624	tumor protein p63-regulated gene 1-like protein [Source:Xenbase;Acc:XB-GENE-5901520]		xb-gene-5901520
XLOC_000502	4194.9	0.284022	0.0703258	4.03866	5.37584e-05	0.00104969	ENSXETG00000018301	100485859	endoplasmic reticulum-golgi intermediate compartment 1 [Source:Xenbase;Acc:XB-GENE-947913]	ergic1	ergic1
XLOC_037391	1756.85	0.283661	0.0671044	4.22717	2.36654e-05	0.000544185	ENSXETG00000025170	100485291	G protein-coupled receptor 173 [Source:Xenbase;Acc:XB-GENE-958790]	gpr173	gpr173
XLOC_013557	15351.8	0.28353	0.0901732	3.14428	0.00166494	0.0146518	ENSXETG00000004454	493385	protein tyrosine phosphatase type IVA, member 1 [Source:Xenbase;Acc:XB-GENE-973019]	ptp4a1	ptp4a1
XLOC_044111	1182.11	0.283295	0.101057	2.80331	0.00505818	0.0336332	ENSXETG00000016581	100486941	solute carrier family 22 (organic cation/carnitine transporter), member 5 [Source:Xenbase;Acc:XB-GENE-484416]	slc22a5	slc22a5
XLOC_013767	1029.11	0.283173	0.0882456	3.20892	0.00133235	0.012406	XLOC_013767
XLOC_021637	970.449	0.282978	0.0981194	2.88401	0.00392641	0.0277981	ENSXETG00000023896	100379824	cholinergic receptor, nicotinic, alpha 5 (neuronal) [Source:Xenbase;Acc:XB-GENE-5755296]	chrna5	chrna5
XLOC_042317	2329.77	0.282366	0.0655554	4.30729	1.65265e-05	0.000404381	ENSXETG00000005093	548686	Yip1 domain family, member 6 [Source:Xenbase;Acc:XB-GENE-1009736]	yipf6	yipf6
XLOC_032161	4938.52	0.28232	0.0619657	4.55607	5.21191e-06	0.00015827	ENSXETG00000012631	100158589	signal recognition particle 68kDa [Source:Xenbase;Acc:XB-GENE-993904]	srp68	srp68
XLOC_017743	10852.5	0.282247	0.0672916	4.19438	2.73615e-05	0.000614799	ENSXETG00000019261	100125342	sine oculis-binding protein homolog [Source:RefSeq peptide;Acc:NP_001096678]	sobp	sobp
XLOC_005642	2634.51	0.282068	0.0697556	4.04367	5.2622e-05	0.00103474	ENSXETG00000024516	733719	forty-two-three domain containing 1 [Source:Xenbase;Acc:XB-GENE-1015369]	fyttd1	fyttd1
XLOC_027579	7075.83	0.282064	0.0656472	4.29666	1.73392e-05	0.000420577	ENSXETG00000001364	394846	signal transducing adaptor molecule (SH3 domain and ITAM motif) 1 [Source:Xenbase;Acc:XB-GENE-482429]	stam	stam
XLOC_030610	1287.76	0.281921	0.0641217	4.39666	1.09928e-05	0.000293632	ENSXETG00000009990	493504	motile sperm domain containing 2 [Source:Xenbase;Acc:XB-GENE-957659]	mospd2	mospd2
XLOC_017232	3444.61	0.281866	0.0802727	3.51136	0.000445819	0.00544747	ENSXETG00000011736		transmembrane and tetratricopeptide repeat containing 3 [Source:Xenbase;Acc:XB-GENE-5884137]	tmtc3	tmtc3
XLOC_044721	5407.56	0.281743	0.0773206	3.64383	0.000268611	0.0036652	ENSXETG00000017844	100036637	serine/threonine kinase 3 [Source:Xenbase;Acc:XB-GENE-960732]	stk3	stk3
XLOC_019471	2993.93	0.281522	0.0652104	4.31713	1.58071e-05	0.000390201	ENSXETG00000006011	100124930	solute carrier family 45, member 1 [Source:Xenbase;Acc:XB-GENE-955318]	slc45a1	slc45a1
XLOC_042638	7368.25	0.28147	0.07909	3.55885	0.000372476	0.00476291	ENSXETG00000003633	100491859	solute carrier family 6 (neurotransmitter transporter), member 1 [Source:Xenbase;Acc:XB-GENE-5824076]	slc6a1	slc6a1
XLOC_002921	1217.37	0.281447	0.106818	2.63484	0.00841776	0.0487586	ENSXETG00000015962	548718	1-acylglycerol-3-phosphate O-acyltransferase 5 [Source:Xenbase;Acc:XB-GENE-977228]	agpat5	agpat5
XLOC_041348	2382.85	0.280689	0.0670655	4.18529	2.84804e-05	0.000635553	ENSXETG00000011532		zinc finger protein 384 [Source:Xenbase;Acc:XB-GENE-979648]	znf384	znf384
new_exon_scaffold_857_1048	5517.37	0.280638	0.0900136	3.11773	0.00182247	0.0156138	new_exon_scaffold_857_1048
new_exon_scaffold_303_1834	793.893	0.280523	0.0851439	3.2947	0.000985278	0.00989637	new_exon_scaffold_303_1834
XLOC_018163	3450.23	0.280167	0.0573282	4.88708	1.02345e-06	4.10347e-05	ENSXETG00000023290	100125207	heat shock transcription factor 2 [Source:Xenbase;Acc:XB-GENE-954977]	hsf2	hsf2
XLOC_026921	3187.47	0.279925	0.0773827	3.61742	0.000297557	0.00397952	ENSXETG00000001903	100101728	tubulin, gamma complex associated protein 3 [Source:Xenbase;Acc:XB-GENE-490983]	tubgcp3	tubgcp3
XLOC_006277	2830.51	0.279777	0.0803311	3.4828	0.000496196	0.00590416	XLOC_006277
XLOC_006695	3469.58	0.279736	0.0908646	3.0786	0.00207976	0.0172806	ENSXETG00000027596	448040	aminoacyl tRNA synthetase complex-interacting multifunctional protein 2 [Source:Xenbase;Acc:XB-GENE-998779]	aimp2	aimp2
XLOC_029196	836.706	0.279705	0.106148	2.63506	0.00841234	0.0487416	ENSXETG00000020596	100495176	fibroblast growth factor (acidic) intracellular binding protein [Source:Xenbase;Acc:XB-GENE-481175]	fibp	fibp
XLOC_012502	6138.29	0.279566	0.0509634	5.48563	4.12008e-08	2.65507e-06	ENSXETG00000006267	100135084	ral guanine nucleotide dissociation stimulator [Source:Xenbase;Acc:XB-GENE-987988]	ralgds	ralgds
new_exon_scaffold_107_114	2162.82	0.279453	0.0740677	3.77294	0.000161335	0.00250018	new_exon_scaffold_107_114
XLOC_016883	2875.28	0.27923	0.0542893	5.14337	2.69857e-07	1.31731e-05	ENSXETG00000004129	779948	jade family PHD finger 3 [Source:Xenbase;Acc:XB-GENE-978173]	jade3	phf16
XLOC_016883	2875.28	0.27923	0.0542893	5.14337	2.69857e-07	1.31731e-05	ENSXETG00000004127	448549	regucalcin [Source:Xenbase;Acc:XB-GENE-483637]	rgn	rgn
XLOC_020477	5411.96	0.278608	0.0608632	4.57761	4.70312e-06	0.000144847	ENSXETG00000018326	394553	ubiquitin-conjugating enzyme E2M [Source:Xenbase;Acc:XB-GENE-1005525]	ube2m	ube2m
XLOC_022288	1473.33	0.278476	0.0787667	3.53546	0.000407066	0.00508208	ENSXETG00000004957		Rho GTPase activating protein 28 [Source:Xenbase;Acc:XB-GENE-1013085]	arhgap28	arhgap28
XLOC_007218	3826.37	0.278334	0.0617961	4.50408	6.66614e-06	0.00019312	ENSXETG00000023853	734067	vezatin, adherens junctions transmembrane protein [Source:Xenbase;Acc:XB-GENE-1015453]	vezt	vezt
XLOC_016886	1930.85	0.278155	0.0867235	3.20738	0.00133952	0.0124431	ENSXETG00000004144	496590	non imprinted in Prader-Willi/Angelman syndrome 2 [Source:Xenbase;Acc:XB-GENE-973321]	nipa2	nipa2
XLOC_013218	1642.75	0.277747	0.0747628	3.71504	0.000203172	0.0029918	ENSXETG00000009878	100379995	asparagine synthetase domain containing 1 [Source:Xenbase;Acc:XB-GENE-940928]	asnsd1	asnsd1
XLOC_018933	4560	0.277497	0.0532042	5.21569	1.83132e-07	9.3121e-06	ENSXETG00000012531	100487790	ABL proto-oncogene 2, non-receptor tyrosine kinase [Source:Xenbase;Acc:XB-GENE-6459814]	abl2	abl2
XLOC_032910	3405.53	0.277409	0.0920957	3.01219	0.00259374	0.0203314	ENSXETG00000004301	100038044	N(alpha)-acetyltransferase 25, NatB auxiliary subunit [Source:Xenbase;Acc:XB-GENE-486846]	naa25	naa25
XLOC_025006	1741.5	0.27717	0.0899754	3.08051	0.00206648	0.0171776	ENSXETG00000009705	100497804	mitochondrial intermediate peptidase [Source:Xenbase;Acc:XB-GENE-1006661]	mipep	mipep
new_exon_scaffold_38_864	559.82	0.277024	0.105038	2.63737	0.00835524	0.0485115	new_exon_scaffold_38_864
XLOC_019763	151916	0.276943	0.0741805	3.73337	0.000188936	0.00282262	ENSXETG00000013086	100125082	methylenetetrahydrofolate reductase (NAD(P)H) [Source:Xenbase;Acc:XB-GENE-1005402]	mthfr	mthfr
XLOC_019763	151916	0.276943	0.0741805	3.73337	0.000188936	0.00282262	ENSXETG00000013038	100496320	heat shock 70kDa protein 8 [Source:Xenbase;Acc:XB-GENE-955426]	hspa8	hspa8
XLOC_012655	1255.33	0.276942	0.0929762	2.97863	0.00289541	0.0219914	ENSXETG00000027062				dchs1
XLOC_033587	1161.26	0.27692	0.0833487	3.32243	0.000892367	0.00916589	ENSXETG00000002854		potassium channel, inwardly rectifying subfamily J, member 11 [Source:Xenbase;Acc:XB-GENE-6084577]	kcnj11	kcnj11
XLOC_016041	2920.55	0.276383	0.0874121	3.16184	0.00156775	0.014061	ENSXETG00000019404	100493267	gem (nuclear organelle) associated protein 5 [Source:Xenbase;Acc:XB-GENE-981572]	gemin5	gemin5
XLOC_016677	4900.86	0.276353	0.0669004	4.13081	3.61489e-05	0.000770572	ENSXETG00000006002	448764	echinoderm microtubule associated protein like 4 [Source:Xenbase;Acc:XB-GENE-971027]	eml4	eml4
XLOC_010508	7673.5	0.276136	0.0817439	3.37807	0.00072997	0.00787761	ENSXETG00000002359	407942	LSM14A mRNA processing body assembly factor [Source:Xenbase;Acc:XB-GENE-5955547]	lsm14a	lsm14a
XLOC_040619	1925.62	0.276042	0.0617572	4.46979	7.82966e-06	0.000220609	XLOC_040619
XLOC_006025	5893.48	0.275789	0.0708032	3.89515	9.81397e-05	0.0016839	XLOC_006025
XLOC_028530	1906.8	0.275748	0.102644	2.68644	0.00722169	0.0436972	ENSXETG00000005500	100038258	low density lipoprotein receptor-related protein associated protein 1 [Source:Xenbase;Acc:XB-GENE-946427]	lrpap1	lrpap1
XLOC_024600	2522.87	0.275647	0.0751942	3.6658	0.000246563	0.00346608	ENSXETG00000021427		peroxisomal membrane protein 4, 24kDa [Source:Xenbase;Acc:XB-GENE-999838]	pxmp4	pxmp4
XLOC_040000	1627.2	0.275442	0.0985432	2.79514	0.00518768	0.0342279	ENSXETG00000019440		WD repeat domain 74 [Source:Xenbase;Acc:XB-GENE-969801]	wdr74	wdr74
XLOC_029067	2532.2	0.275275	0.0741376	3.71303	0.000204795	0.00301116	ENSXETG00000021173	100127189	nuclear receptor coactivator 1 [Source:Xenbase;Acc:XB-GENE-494349]	ncoa1	ncoa1
XLOC_008384	2801.3	0.275153	0.0851559	3.23117	0.00123285	0.0117079	ENSXETG00000014990		ataxin 2-like [Source:Xenbase;Acc:XB-GENE-6000372]	atxn2l
XLOC_002407	1560.26	0.275126	0.0857721	3.20764	0.00133829	0.0124377	ENSXETG00000006828		caspase 9, apoptosis-related cysteine peptidase [Source:Xenbase;Acc:XB-GENE-483802]	casp9	casp9
XLOC_043073	1892.24	0.275025	0.0860975	3.19434	0.0014015	0.0129015	ENSXETG00000025645		adaptor-related protein complex 1 associated regulatory protein [Source:Xenbase;Acc:XB-GENE-5953379]	ap1ar	ap1ar
XLOC_043073	1892.24	0.275025	0.0860975	3.19434	0.0014015	0.0129015	ENSXETG00000024111	496478	caspase 6, apoptosis-related cysteine peptidase [Source:Xenbase;Acc:XB-GENE-482797]	casp6	casp6
new_exon_scaffold_13_529	3070.73	0.274992	0.0875428	3.14123	0.00168241	0.0147445	new_exon_scaffold_13_529
XLOC_006687	8171.93	0.274977	0.0691863	3.97445	7.05423e-05	0.00130932	ENSXETG00000020075	100158625	transformation/transcription domain-associated protein [Source:Xenbase;Acc:XB-GENE-1010520]	trrap	trrap
XLOC_006018	2681.28	0.274781	0.0819222	3.35417	0.000796043	0.00841101	ENSXETG00000005797	394642	vacuolar protein sorting 37 homolog B [Source:Xenbase;Acc:XB-GENE-5714906]	vps37b	vps37b
XLOC_018712	6187.37	0.274715	0.0767414	3.57975	0.000343923	0.00445321	ENSXETG00000025477	448131	Rho GDP dissociation inhibitor (GDI) alpha [Source:Xenbase;Acc:XB-GENE-973541]	arhgdia	arhgdia
XLOC_002667	4036.39	0.274698	0.0842571	3.26024	0.0011132	0.0108411	ENSXETG00000006201	100145047	StAR-related lipid transfer (START) domain containing 10 [Source:Xenbase;Acc:XB-GENE-5824671]	stard10	stard10
XLOC_019077	1829.16	0.27456	0.0794193	3.45709	0.000546035	0.00631254	ENSXETG00000003291	549227	polymerase (RNA) II (DNA directed) polypeptide E, 25kDa [Source:Xenbase;Acc:XB-GENE-1005304]	polr2e	polr2e
XLOC_027712	2489.3	0.274498	0.101413	2.70673	0.00679487	0.0418669	ENSXETG00000009319	100170192	NCK interacting protein with SH3 domain [Source:Xenbase;Acc:XB-GENE-1010951]	nckipsd
XLOC_040549	3410.44	0.274481	0.0616377	4.45314	8.46251e-06	0.000235383	ENSXETG00000015090		p21 protein (Cdc42/Rac)-activated kinase 7 [Source:Xenbase;Acc:XB-GENE-960008]	pak7	pak7
XLOC_005115	7706.29	0.27443	0.0597873	4.5901	4.43031e-06	0.000138675	ENSXETG00000011811	100216147	F-box protein 45 [Source:Xenbase;Acc:XB-GENE-972343]	fbxo45	fbxo45
XLOC_005881	3558.17	0.273967	0.0668814	4.09631	4.19782e-05	0.00087106	ENSXETG00000021620	779973	ubiquitin protein ligase E3C [Source:Xenbase;Acc:XB-GENE-1011935]	ube3c	ube3c
XLOC_003842	2174.94	0.273886	0.0692628	3.95431	7.67564e-05	0.00139939	ENSXETG00000004203		proline rich 14-like [Source:Xenbase;Acc:XB-GENE-980699]	prr14l	c22orf30
XLOC_025920	3940.52	0.273833	0.0996045	2.7492	0.00597402	0.0380708	ENSXETG00000024343	549473	ER lipid raft associated 2 [Source:Xenbase;Acc:XB-GENE-950144]	erlin2	erlin2
XLOC_007958	16834.4	0.273625	0.0380917	7.18332	6.80364e-13	1.16533e-10	ENSXETG00000003280	100485248	ArfGAP with GTPase domain, ankyrin repeat and PH domain 1 [Source:Xenbase;Acc:XB-GENE-981023]	agap1	agap1
XLOC_032904	1526.56	0.273418	0.0911409	2.99995	0.00270022	0.0209224	ENSXETG00000026235	448446	TRAF-type zinc finger domain containing 1 [Source:Xenbase;Acc:XB-GENE-958272]	trafd1	trafd1
XLOC_036262	6072.24	0.273376	0.079419	3.44221	0.000576988	0.00658846	ENSXETG00000008603	100490038	v-akt murine thymoma viral oncogene homolog 1 [Source:Xenbase;Acc:XB-GENE-484953]	akt1	akt1
XLOC_028022	2062.87	0.27307	0.0639741	4.26844	1.96842e-05	0.000467015	XLOC_028022
XLOC_040229	3742.41	0.272971	0.0554517	4.92269	8.53637e-07	3.55397e-05	ENSXETG00000009533	100126067	potassium channel modulatory factor 1 [Source:Xenbase;Acc:XB-GENE-1021676]	kcmf1	kcmf1
XLOC_014997	9661.76	0.272748	0.056351	4.84017	1.29731e-06	4.96693e-05	ENSXETG00000016487	100493998	tripartite motif containing 9 [Source:Xenbase;Acc:XB-GENE-961277]	trim9	trim9
XLOC_029288	1496.24	0.272218	0.0959434	2.83728	0.00454993	0.0311071	ENSXETG00000012910	594941	small nuclear ribonucleoprotein 40kDa (U5) [Source:Xenbase;Acc:XB-GENE-957415]	snrnp40	snrnp40
XLOC_031547	1322.95	0.271756	0.0884755	3.07154	0.00212957	0.0175748	ENSXETG00000002112	100329112	insulin-like growth factor 1 receptor [Source:Xenbase;Acc:XB-GENE-484032]	igf1r	igf1r
XLOC_037733	1652.83	0.271716	0.0963999	2.81863	0.00482287	0.0325178	ENSXETG00000023002	100038264	family with sequence similarity 69, member A [Source:Xenbase;Acc:XB-GENE-951303]	fam69a	fam69a
XLOC_015834	2699.6	0.271658	0.0767881	3.53777	0.000403528	0.00505105	XLOC_015834
XLOC_030481	1426.83	0.271505	0.0887558	3.05901	0.00222072	0.0180599	ENSXETG00000017901	448152	calcineurin-like EF-hand protein 1 [Source:Xenbase;Acc:XB-GENE-1007598]	chp1	chp
XLOC_006706	2529.48	0.271203	0.0592109	4.58029	4.64321e-06	0.000144368	ENSXETG00000016663	549724	RNA polymerase III polypeptide E [Source:RefSeq peptide;Acc:NP_001016970]	polr3e	np_001016970.1
XLOC_026926	2306.6	0.271193	0.0799239	3.39314	0.000690962	0.00754571	ENSXETG00000002647	100498409	insulin receptor substrate 2 [Source:HGNC Symbol;Acc:HGNC:6126]	IRS2
XLOC_017747	1195.87	0.271175	0.0982477	2.76012	0.00577803	0.0370758	XLOC_017747
XLOC_015385	2573.36	0.270784	0.084198	3.21603	0.00129975	0.0121702	ENSXETG00000002243	548459	DDB1 and CUL4 associated factor 10 [Source:Xenbase;Acc:XB-GENE-967155]	dcaf10	dcaf10
XLOC_005195	3065.68	0.270766	0.0781952	3.4627	0.00053479	0.00622677	ENSXETG00000002555		casein kinase 2, alpha 1 polypeptide [Source:Xenbase;Acc:XB-GENE-959752]	csnk2a1	csnk2a1
XLOC_032812	5150.68	0.270409	0.0765243	3.53363	0.000409892	0.00510757	ENSXETG00000015792	733537	lamin B3 [Source:Xenbase;Acc:XB-GENE-920613]	lmnb3	lmnb3
XLOC_020879	2283.41	0.270384	0.0571363	4.73227	2.22027e-06	7.78331e-05	ENSXETG00000005533	100497493	pyridoxal-dependent decarboxylase domain containing 1 [Source:Xenbase;Acc:XB-GENE-1005631]	pdxdc1	pdxdc1
XLOC_017397	2857.14	0.270281	0.0676539	3.99506	6.46786e-05	0.00121785	ENSXETG00000013590	448451	polo-like kinase 3 [Source:Xenbase;Acc:XB-GENE-5860546]	plk3	plk3
new_exon_scaffold_14_907	679.716	0.270271	0.0991229	2.72662	0.00639861	0.039955	new_exon_scaffold_14_907
XLOC_021319	2473.81	0.270069	0.0764248	3.53379	0.00040965	0.00510757	XLOC_021319
XLOC_010990	1183.25	0.269994	0.0747826	3.61038	0.000305743	0.00406068	ENSXETG00000004916	549601	polycomb group ring finger 3 [Source:Xenbase;Acc:XB-GENE-987640]	pcgf3	pcgf3
XLOC_021518	1412.39	0.269975	0.0893623	3.02112	0.0025184	0.0198845	ENSXETG00000002573		cell division cycle 16 [Source:Xenbase;Acc:XB-GENE-5755167]	cdc16	cdc16
XLOC_038248	3903.87	0.269933	0.0897004	3.00927	0.00261876	0.0204624	ENSXETG00000025190	100488692	leucine rich repeat containing 8 family, member B [Source:Xenbase;Acc:XB-GENE-5774326]	lrrc8b	lrrc8b
XLOC_012296	2709.06	0.269776	0.102189	2.63997	0.0082914	0.0482413	ENSXETG00000002407		activating signal cointegrator 1 complex subunit 3 [Source:Xenbase;Acc:XB-GENE-6095530]	ascc3
XLOC_004264	1508.17	0.269572	0.077889	3.46097	0.000538225	0.00625558	ENSXETG00000014835	100127871	excision repair cross-complementation group 6-like 2 [Source:Xenbase;Acc:XB-GENE-952480]	ercc6l2	c9orf102
XLOC_004390	6912.25	0.269167	0.0656027	4.10298	4.07861e-05	0.000853493	ENSXETG00000004590	100379752	cytohesin 1 [Source:Xenbase;Acc:XB-GENE-986107]	cyth1	cyth1
XLOC_019631	1629.77	0.269155	0.0927467	2.90205	0.00370733	0.0266137	ENSXETG00000023334		solute carrier family 25 (mitochondrial carrier: glutamate), member 22 [Source:Xenbase;Acc:XB-GENE-1012864]	slc25a22	slc25a22
XLOC_008727	3711.04	0.268965	0.0671964	4.00267	6.26328e-05	0.00118608	ENSXETG00000009643	779805	zinc finger and BTB domain containing 43 [Source:Xenbase;Acc:XB-GENE-5880504]	zbtb43	zbtb43
XLOC_033989	3247.77	0.268919	0.0757877	3.54832	0.000387702	0.00490938	ENSXETG00000013796		KIAA0895-like [Source:Xenbase;Acc:XB-GENE-6039311]	kiaa0895l	kiaa0895l
XLOC_041694	7245.68	0.268821	0.065385	4.11135	3.93353e-05	0.000827653	ENSXETG00000020548	100494971	nucleolar protein 4 [Source:Xenbase;Acc:XB-GENE-6037484]	nol4	nol4
XLOC_035350	3213.18	0.268745	0.0812673	3.30693	0.000943254	0.00956281	ENSXETG00000010682		myotubularin related protein 6 [Source:Xenbase;Acc:XB-GENE-994672]	mtmr6	mtmr6
XLOC_034707	1313.76	0.268263	0.0887931	3.02121	0.00251768	0.0198845	ENSXETG00000024898	394944	polymerase (RNA) III (DNA directed) polypeptide F, 39 kDa [Source:Xenbase;Acc:XB-GENE-974790]	polr3f	polr3f
XLOC_045060	12938.4	0.268068	0.0597384	4.48736	7.21114e-06	0.000205855	ENSXETG00000001227		dihydropyrimidinase-like 5 [Source:Xenbase;Acc:XB-GENE-6073088]	dpysl5	dpysl5
XLOC_043496	5772.43	0.268067	0.0841988	3.18374	0.00145384	0.0132343	ENSXETG00000007916	448481	proteasome 26S subunit, ATPase 3 [Source:Xenbase;Acc:XB-GENE-1009848]	psmc3	psmc3
XLOC_020305	3088.06	0.267754	0.0673638	3.97474	7.04567e-05	0.00130898	ENSXETG00000025356		signal peptidase complex subunit 2 [Source:Xenbase;Acc:XB-GENE-5826459]	spcs2	spcs2
XLOC_027699	2807.39	0.267421	0.0666176	4.01428	5.96285e-05	0.00113591	ENSXETG00000008607	100488772			gpr22
XLOC_042224	1270.24	0.267413	0.0723571	3.69574	0.000219246	0.0031711	ENSXETG00000015712	779905	RAB, member of RAS oncogene family-like 2B [Source:Xenbase;Acc:XB-GENE-979695]	rabl2b	rabl2b
XLOC_029353	10747.4	0.267352	0.054752	4.88295	1.04509e-06	4.18164e-05	ENSXETG00000012303	496884	dolichyl-phosphate mannosyltransferase polypeptide 1, catalytic subunit [Source:Xenbase;Acc:XB-GENE-976623]	dpm1	dpm1
XLOC_013099	2863.59	0.266505	0.0715508	3.72469	0.000195554	0.00290372	ENSXETG00000027984
XLOC_013099	2863.59	0.266505	0.0715508	3.72469	0.000195554	0.00290372	ENSXETG00000006965		peroxidasin [Source:Xenbase;Acc:XB-GENE-923300]	pxdn	pxdn
XLOC_013403	2308.24	0.265937	0.0749468	3.54834	0.000387662	0.00490938	ENSXETG00000022272		glutamine-rich 1, gene 2 [Source:Xenbase;Acc:XB-GENE-5995297]	qrich1.2	qrich1.2
new_exon_scaffold_178_379	1748.74	0.265814	0.0805356	3.30057	0.000964872	0.00973648	ENSXETG00000012235	780298	chromosome 17 open reading frame 62 [Source:Xenbase;Acc:XB-GENE-977743]	c17orf62	c17orf62
XLOC_011178	3067.45	0.265549	0.0795011	3.34019	0.000837216	0.00872331	ENSXETG00000016118		zinc finger, matrin-type 2 [Source:Xenbase;Acc:XB-GENE-1217476]	zmat2	zmat2
XLOC_026864	21543.9	0.265403	0.0941303	2.81953	0.00480942	0.0324607	ENSXETG00000007010	594958	tyrosine 3-monooxygenase/tryptophan 5-monooxygenase activation protein, theta [Source:Xenbase;Acc:XB-GENE-946182]	ywhaq	ywhaq
XLOC_018233	5165.24	0.265388	0.0839023	3.16306	0.00156122	0.0140158	XLOC_018233
XLOC_037390	3584.07	0.265369	0.0807137	3.28779	0.00100979	0.0100837	ENSXETG00000005030	549565	TSPY-like 2 [Source:Xenbase;Acc:XB-GENE-1016996]	tspyl2	tspyl2
XLOC_038216	3565.45	0.265293	0.0898252	2.95344	0.00314256	0.0234205	ENSXETG00000003713	779863	thimet oligopeptidase 1 [Source:Xenbase;Acc:XB-GENE-958896]	thop1	thop1
new_exon_scaffold_645_1953	4812.4	0.26516	0.0712681	3.7206	0.000198752	0.00294208	ENSXETG00000018905		TBC1 domain family, member 10B [Source:Xenbase;Acc:XB-GENE-940041]	tbc1d10b	tbc1d10b
XLOC_009222	967.276	0.264859	0.0864048	3.06533	0.00217433	0.0178342	ENSXETG00000007305	100496742	MON1 secretory trafficking family member A [Source:Xenbase;Acc:XB-GENE-1003277]	mon1a	mon1a
XLOC_020944	3388.5	0.263481	0.052492	5.01944	5.18212e-07	2.29447e-05	ENSXETG00000020912	100490147	ataxin 2 [Source:Xenbase;Acc:XB-GENE-920190]	atxn2
XLOC_039935	2488.42	0.26341	0.0628435	4.19152	2.77098e-05	0.000621195	ENSXETG00000000916	100124956	fukutin [Source:Xenbase;Acc:XB-GENE-971788]	fktn	fktn
XLOC_025995	3378.49	0.263297	0.0664207	3.96408	7.36789e-05	0.00135467	XLOC_025995
XLOC_012033	1332.63	0.26283	0.0783354	3.35519	0.0007931	0.00839354	ENSXETG00000014708	100125103	family with sequence similarity 210, member A [Source:Xenbase;Acc:XB-GENE-944382]	fam210a	c18orf19
XLOC_033950	5396.65	0.262785	0.0901878	2.91376	0.00357108	0.0258159	XLOC_033950
XLOC_011009	5643.05	0.262607	0.0568328	4.6207	3.8244e-06	0.000122821	ENSXETG00000006534	550088	zinc finger and BTB domain containing 5 [Source:Xenbase;Acc:XB-GENE-1015618]	zbtb5	zbtb5
XLOC_032905	4614.12	0.262465	0.0876873	2.99319	0.00276081	0.0212737	ENSXETG00000004305		protein tyrosine phosphatase, non-receptor type 11 [Source:HGNC Symbol;Acc:HGNC:9644]	PTPN11
XLOC_021128	1667.01	0.262044	0.0892227	2.93697	0.00331441	0.0243481	XLOC_021128
XLOC_037330	2814.75	0.26204	0.076844	3.41002	0.000649578	0.00719028	ENSXETG00000017357	100145292	uridine-cytidine kinase 2 [Source:Xenbase;Acc:XB-GENE-942591]	uck2	uck2
XLOC_036444	6731.83	0.262036	0.0913769	2.86764	0.00413545	0.0289734	ENSXETG00000009659	549822	tetraspanin 31 [Source:Xenbase;Acc:XB-GENE-942512]	tspan31	tspan31
XLOC_031745	2632.72	0.26201	0.0582582	4.49738	6.87945e-06	0.000197541	ENSXETG00000027160
XLOC_004575	3901.04	0.261922	0.0516938	5.06679	4.0457e-07	1.84141e-05	ENSXETG00000021556		pleckstrin homology-like domain, family B, member 1 [Source:Xenbase;Acc:XB-GENE-5873646]	phldb1	phldb1
XLOC_022353	1105.72	0.261526	0.0839788	3.11419	0.00184453	0.0157552	ENSXETG00000019642	100494916	deoxyguanosine kinase [Source:Xenbase;Acc:XB-GENE-1006119]	dguok	dguok
XLOC_014266	2989.99	0.261195	0.0779162	3.35226	0.000801543	0.00845996	ENSXETG00000000845	100038115	spalt-like transcription factor 3 [Source:Xenbase;Acc:XB-GENE-491129]	sall3	sall3
XLOC_004179	4945.5	0.261147	0.0897416	2.90999	0.0036144	0.0260616	ENSXETG00000014415		SWI/SNF related, matrix associated, actin dependent regulator of chromatin, subfamily d, member 3 [Source:Xenbase;Acc:XB-GENE-494884]	smarcd3	smarcd3
XLOC_006959	3327.3	0.261087	0.0611451	4.26995	1.95516e-05	0.000464433	ENSXETG00000019443	549563	tumor necrosis factor, alpha-induced protein 1 (endothelial) [Source:Xenbase;Acc:XB-GENE-943703]	tnfaip1	tnfaip1
XLOC_035222	1411.08	0.260776	0.0794841	3.28085	0.00103493	0.0102527	ENSXETG00000016169		FERM domain containing 4B [Source:Xenbase;Acc:XB-GENE-958639]	frmd4b	frmd4b
XLOC_035222	1411.08	0.260776	0.0794841	3.28085	0.00103493	0.0102527	ENSXETG00000016168	780137	leiomodin 3 (fetal) [Source:Xenbase;Acc:XB-GENE-5737414]	lmod3	lmod3
XLOC_026394	3275.62	0.260533	0.097488	2.67246	0.00752974	0.0449483	ENSXETG00000025727		proteasome subunit alpha 5 [Source:Xenbase;Acc:XB-GENE-982653]	psma5	psma5
XLOC_005963	6818.24	0.26047	0.098018	2.65737	0.00787531	0.0464151	ENSXETG00000025347	448063	eukaryotic translation initiation factor 1A, X-linked [Source:Xenbase;Acc:XB-GENE-966341]	eif1ax	eif1ax
XLOC_015275	5454.58	0.260465	0.0833267	3.12583	0.00177305	0.0153528	ENSXETG00000021713		PRP40 pre-mRNA processing factor 40 homolog A [Source:Xenbase;Acc:XB-GENE-988694]	prpf40a	prpf40a
XLOC_025908	8164.78	0.260282	0.0625512	4.1611	3.16723e-05	0.000693093	ENSXETG00000007840	496929	eukaryotic translation initiation factor 3, subunit J [Source:Xenbase;Acc:XB-GENE-999878]	eif3j	eif3j
XLOC_035706	3010.46	0.259986	0.0761516	3.41405	0.000640039	0.00711373	ENSXETG00000000158	100124990	uncharacterized LOC100124990 [Source:Xenbase;Acc:XB-GENE-5822257]		xb-gene-5822257
XLOC_018771	3569	0.259984	0.0747096	3.47992	0.000501556	0.00593538	ENSXETG00000004699		breast cancer anti-estrogen resistance 1 [Source:Xenbase;Acc:XB-GENE-955189]	bcar1	bcar1
XLOC_002010	4058.67	0.259961	0.0803888	3.23379	0.00122157	0.0116467	ENSXETG00000009271	100170156	RNA binding motif protein 28 [Source:Xenbase;Acc:XB-GENE-919947]	rbm28
new_exon_scaffold_510_1335	973.841	0.259911	0.0970849	2.67716	0.00742502	0.04451	new_exon_scaffold_510_1335
XLOC_036414	1642.3	0.25984	0.0836953	3.1046	0.00190536	0.0161546	ENSXETG00000027185	549883	zinc finger, DHHC-type containing 2 [Source:Xenbase;Acc:XB-GENE-958735]	zdhhc20	zdhhc20
XLOC_036061	1476.36	0.259836	0.0752917	3.45106	0.00055839	0.00642494	ENSXETG00000015029	100496804	dispatched homolog 1 [Source:Xenbase;Acc:XB-GENE-1018540]	disp1	disp1
XLOC_009181	1515.62	0.259808	0.0900003	2.88675	0.00389246	0.0276414	ENSXETG00000007331	100495911	tumor suppressor candidate 2 [Source:Xenbase;Acc:XB-GENE-1217571]	tusc2	tusc2
XLOC_017345	3148.96	0.259579	0.0876315	2.96216	0.00305485	0.0229331	ENSXETG00000015948	407868	translocation associated membrane protein 1 [Source:Xenbase;Acc:XB-GENE-944943]	tram1	tram1
XLOC_014971	6780.14	0.259382	0.0592466	4.37802	1.19764e-05	0.000312304	ENSXETG00000002526	100124740	solute carrier family 25 (mitochondrial carnitine/acylcarnitine carrier), member 29 [Source:Xenbase;Acc:XB-GENE-5763797]	slc25a29	slc25a29
XLOC_042491	5411.45	0.25921	0.0675211	3.83895	0.000123562	0.00202745	ENSXETG00000014831	100379688	kinesin heavy chain member 2A [Source:Xenbase;Acc:XB-GENE-951755]	kif2a	kif2a
XLOC_019655	5589.41	0.259131	0.0871049	2.97493	0.00293054	0.0222048	XLOC_019655
XLOC_041977	3467.01	0.259044	0.0821157	3.15462	0.00160705	0.0143285	ENSXETG00000013210	549717	dihydrolipoamide branched chain transacylase E2 [Source:Xenbase;Acc:XB-GENE-965456]	dbt	dbt
XLOC_036577	5976.59	0.258859	0.0550566	4.70168	2.5803e-06	8.80822e-05	ENSXETG00000007684		jumonji domain containing 1C [Source:Xenbase;Acc:XB-GENE-1008867]	jmjd1c	jmjd1c
XLOC_014458	2658.31	0.258664	0.0889397	2.90831	0.00363388	0.0261634	XLOC_014458
XLOC_040823	776.068	0.258604	0.087483	2.95605	0.00311603	0.0232761	ENSXETG00000002672		solute carrier family 37, member 3 [Source:Xenbase;Acc:XB-GENE-995744]	slc37a3	slc37a3
XLOC_004109	1857.64	0.258571	0.0660138	3.91693	8.96853e-05	0.00156777	ENSXETG00000021764	549753	suppression of tumorigenicity 7 [Source:Xenbase;Acc:XB-GENE-1011816]	st7	st7
XLOC_043899	1948.76	0.258504	0.0972028	2.65943	0.00782735	0.0462722	ENSXETG00000022043		retinol dehydrogenase 8 (all-trans) [Source:Xenbase;Acc:XB-GENE-984982]	rdh8	rdh8
XLOC_043899	1948.76	0.258504	0.0972028	2.65943	0.00782735	0.0462722	ENSXETG00000009889
XLOC_003660	3243.87	0.258297	0.0738431	3.49791	0.000468912	0.00565497	ENSXETG00000022215	100490019	matrix metallopeptidase 13 (collagenase 3) like [Source:Xenbase;Acc:XB-GENE-481559]	mmp13l	mmp13
XLOC_013091	2723.76	0.257874	0.0955207	2.69967	0.00694079	0.0425113	ENSXETG00000016769	550071	heparan sulfate 6-O-sulfotransferase 1 [Source:Xenbase;Acc:XB-GENE-953845]	hs6st1	hs6st1
XLOC_038902	2642.27	0.25729	0.0870768	2.95474	0.0031293	0.0233395	ENSXETG00000018496	100488502	transmembrane protein 178A [Source:Xenbase;Acc:XB-GENE-942687]	tmem178a	tmem178.1
XLOC_041989	13086.9	0.257115	0.0707398	3.63466	0.000278351	0.00377174	ENSXETG00000010448		proline-rich coiled-coil 2C [Source:Xenbase;Acc:XB-GENE-984671]	prrc2c
XLOC_033948	3141.57	0.256384	0.0748794	3.42396	0.000617156	0.00694959	ENSXETG00000019117		ankyrin repeat domain 6 [Source:Xenbase;Acc:XB-GENE-478656]	ankrd6	ankrd6
XLOC_029542	13884.1	0.256274	0.0594012	4.31429	1.60116e-05	0.000393757	ENSXETG00000006317	394651	TAR DNA binding protein [Source:Xenbase;Acc:XB-GENE-974453]	tardbp	tardbp
XLOC_035400	10987.2	0.256216	0.0724319	3.53734	0.000404178	0.00505105	ENSXETG00000002157	100379870
XLOC_016124	1375.56	0.256074	0.0770206	3.32474	0.000885006	0.00910945	ENSXETG00000011394		TAF5 RNA polymerase II, TATA box binding protein (TBP)-associated factor, 100kDa [Source:Xenbase;Acc:XB-GENE-1004611]	taf5	taf5
new_exon_scaffold_3829_1351	663.544	0.255748	0.095318	2.6831	0.00729421	0.0439992	new_exon_scaffold_3829_1351
XLOC_028596	2578.16	0.255598	0.0919767	2.77894	0.00545363	0.0354831	ENSXETG00000001732	548716	NOP2/Sun RNA methyltransferase family, member 2 [Source:Xenbase;Acc:XB-GENE-962623]	nsun2	nsun2
XLOC_013103	2917.75	0.255513	0.0691436	3.69539	0.000219548	0.00317265	ENSXETG00000006962	496745	tumor suppressing subtransferable candidate 1 [Source:Xenbase;Acc:XB-GENE-953865]	tssc1	tssc1
XLOC_044083	2354.57	0.255366	0.0689727	3.70242	0.00021355	0.00310252	ENSXETG00000023790				e2f6
XLOC_003979	7894.72	0.255021	0.0900982	2.83047	0.00464791	0.031578	ENSXETG00000013390		ubiquitin specific peptidase 10 [Source:Xenbase;Acc:XB-GENE-966184]	usp10
XLOC_037437	3993.7	0.254757	0.0889623	2.86365	0.00418787	0.0292357	ENSXETG00000018019	100489648	glycogen synthase kinase 3 beta [Source:Xenbase;Acc:XB-GENE-487098]	gsk3b	gsk3b
XLOC_015448	1121.53	0.254449	0.0949021	2.68118	0.0073364	0.044145	ENSXETG00000005746	100497725	SRY (sex determining region Y)-box 8 [Source:Xenbase;Acc:XB-GENE-480865]	sox8	sox8
XLOC_017441	2247.01	0.254432	0.0705871	3.60452	0.000312736	0.00413719	ENSXETG00000020093	100145715	eukaryotic translation initiation factor 2A, 65kDa [Source:Xenbase;Acc:XB-GENE-944996]	eif2a	eif2a
XLOC_035846	6030.25	0.254039	0.0831511	3.05515	0.00224951	0.0182437	ENSXETG00000017543		Rho GTPase activating protein 33 [Source:Xenbase;Acc:XB-GENE-852586]	arhgap33	arhgap33
XLOC_021695	3065.3	0.254028	0.0630837	4.02683	5.65335e-05	0.00109186	ENSXETG00000004098	100216177	SMG9 nonsense mediated mRNA decay factor [Source:Xenbase;Acc:XB-GENE-990837]	smg9	c19orf61
XLOC_026687	2392.38	0.25275	0.0641907	3.93748	8.23407e-05	0.00147639	ENSXETG00000019603	594878	transmembrane protein 52 [Source:Xenbase;Acc:XB-GENE-992217]	tmem52	tmem52
XLOC_000122	2318.8	0.252647	0.0926592	2.72663	0.00639846	0.039955	ENSXETG00000015084		KIAA2022 [Source:Xenbase;Acc:XB-GENE-6041911]	kiaa2022	kiaa2022
XLOC_043639	1085.54	0.252582	0.0792105	3.18874	0.00142892	0.0130868	ENSXETG00000016989	496689	tetratricopeptide repeat domain 5 [Source:Xenbase;Acc:XB-GENE-1001730]	ttc5	ttc5
XLOC_013087	1589.98	0.252268	0.0724672	3.48114	0.000499284	0.00592378	ENSXETG00000006961		trafficking protein particle complex 12 [Source:Xenbase;Acc:XB-GENE-944473]	trappc12	ttc15
new_exon_scaffold_22_485	2121.58	0.252119	0.0890224	2.83209	0.00462452	0.031441	new_exon_scaffold_22_485
XLOC_040689	2435.62	0.252018	0.0843996	2.98601	0.00282648	0.02166	XLOC_040689
XLOC_028301	3909.49	0.251926	0.0696114	3.61903	0.000295712	0.00396028	ENSXETG00000013710	548746	matrix metallopeptidase 16 (membrane-inserted) [Source:Xenbase;Acc:XB-GENE-1007177]	mmp16	mmp16
XLOC_044671	5388.41	0.251916	0.063793	3.94895	7.84932e-05	0.00142573	ENSXETG00000020354	100145201	SREBF chaperone [Source:Xenbase;Acc:XB-GENE-996521]	scap	scap
XLOC_044671	5388.41	0.251916	0.063793	3.94895	7.84932e-05	0.00142573	ENSXETG00000020352	394520	breast carcinoma amplified sequence 2 [Source:Xenbase;Acc:XB-GENE-959514]	bcas2	bcas2
XLOC_014504	2031.42	0.25162	0.0521347	4.82633	1.3907e-06	5.26255e-05	ENSXETG00000021498	548782	chromosome 18 open reading frame 25 [Source:Xenbase;Acc:XB-GENE-988446]	c18orf25	c18orf25
XLOC_036716	3571.35	0.251085	0.0665296	3.77403	0.000160631	0.00249323	ENSXETG00000013107		cyclin-dependent kinase 13 [Source:Xenbase;Acc:XB-GENE-6040279]	cdk13	cdk13
XLOC_040222	4044.89	0.250678	0.0811174	3.09031	0.00199946	0.0167848	ENSXETG00000004459	100144648	farnesyltransferase, CAAX box, alpha [Source:Xenbase;Acc:XB-GENE-489936]	fnta	fnta
new_exon_scaffold_298_339	1792.48	0.250572	0.0745771	3.3599	0.000779695	0.00827859	new_exon_scaffold_298_339
XLOC_021265	1870.94	0.250407	0.0799877	3.13057	0.00174467	0.0151811	ENSXETG00000004316	100489797	hepatic leukemia factor [Source:Xenbase;Acc:XB-GENE-955698]	hlf	hlf
XLOC_030354	13130.3	0.250342	0.064178	3.90074	9.58979e-05	0.00165189	ENSXETG00000008720	100380091	karyopherin alpha 4 (importin alpha 3) [Source:Xenbase;Acc:XB-GENE-1011058]	kpna4	kpna4
XLOC_031064	3367.51	0.250301	0.0572042	4.37557	1.21113e-05	0.000314057	ENSXETG00000003439	779833	MMS19 homolog, cytosolic iron-sulfur assembly component [Source:Xenbase;Acc:XB-GENE-979258]	mms19	mms19
XLOC_017190	3912.92	0.250194	0.0756926	3.30539	0.000948429	0.00959535	ENSXETG00000010132		fibronectin type III domain containing 3A [Source:Xenbase;Acc:XB-GENE-5957601]	fndc3a.2	fndc3a.2
XLOC_032088	952.837	0.25013	0.0816165	3.0647	0.00217888	0.0178385	ENSXETG00000000129	100493403	autophagy related 12 [Source:Xenbase;Acc:XB-GENE-5730378]	atg12	atg12
XLOC_026601	6606.21	0.24956	0.0713181	3.49924	0.00046658	0.00564	ENSXETG00000027722	549498	zinc finger protein 706, gene 2 [Source:Xenbase;Acc:XB-GENE-5725709]	znf706.2	znf706.2
XLOC_034571	1176.46	0.249454	0.0904812	2.75697	0.00583391	0.0373852	XLOC_034571
XLOC_014577	702.397	0.249378	0.0897477	2.77866	0.00545838	0.0354913	XLOC_014577
XLOC_035845	7132.14	0.248846	0.0600204	4.14603	3.3829e-05	0.000730158	XLOC_035845
XLOC_002871	3455.09	0.248822	0.0807046	3.08312	0.0020484	0.0170782	ENSXETG00000010252	733845	dynactin 6 [Source:Xenbase;Acc:XB-GENE-5784833]	dctn6	dctn6
XLOC_037278	15828.4	0.248799	0.0709736	3.50552	0.000455718	0.00554759	ENSXETG00000006910	549371	chromobox homolog 6 [Source:Xenbase;Acc:XB-GENE-951161]	cbx6	cbx6
XLOC_023592	1415.62	0.248753	0.0717596	3.46648	0.000527319	0.00616184	ENSXETG00000014674	549434	RNA polymerase II associated protein 3 [Source:Xenbase;Acc:XB-GENE-5779008]	rpap3	rpap3
XLOC_026311	1412.98	0.248617	0.080613	3.08408	0.00204185	0.0170321	ENSXETG00000002574	100489004	aarF domain containing kinase 4 [Source:Xenbase;Acc:XB-GENE-956767]	adck4	adck4
XLOC_001983	3248.44	0.248581	0.0631307	3.93756	8.2314e-05	0.00147639	ENSXETG00000014947	100487922	tetraspanin 33 [Source:Xenbase;Acc:XB-GENE-960025]	tspan33	tspan33
XLOC_011901	6728.15	0.248383	0.0734466	3.38181	0.000720094	0.00778979	XLOC_011901
XLOC_012665	1407.45	0.248321	0.0853807	2.90839	0.0036329	0.0261634	ENSXETG00000004374	548938	ADP-ribosylhydrolase like 2 [Source:Xenbase;Acc:XB-GENE-944445]	adprhl2	adprhl2
XLOC_038484	4880.78	0.248175	0.0617791	4.01713	5.89107e-05	0.00112469	ENSXETG00000015053	100145750	glycerophosphodiester phosphodiesterase domain containing 5 [Source:Xenbase;Acc:XB-GENE-5789660]	gdpd5	gdpd5
XLOC_006403	7003.61	0.248146	0.0591554	4.19481	2.73094e-05	0.000614337	ENSXETG00000005417	100379878	KIAA1324-like [Source:Xenbase;Acc:XB-GENE-5954588]	kiaa1324l	kiaa1324l
XLOC_005042	5329.13	0.24812	0.073139	3.39244	0.000692738	0.00755665	ENSXETG00000004015	779909	N-acetyltransferase 16 (GCN5-related, putative) [Source:Xenbase;Acc:XB-GENE-5881951]	nat16	c7orf52
XLOC_005133	1889.38	0.248101	0.073346	3.38262	0.000717992	0.00777997	ENSXETG00000011815				srprb
XLOC_033326	6212.16	0.248093	0.0428199	5.79388	6.87803e-09	5.44386e-07	ENSXETG00000000519	100127824	homer scaffolding protein 1 [Source:Xenbase;Acc:XB-GENE-5807410]	homer1	homer1
XLOC_015697	1572.84	0.248051	0.0879037	2.82185	0.0047748	0.0322768	ENSXETG00000020707	549223	vacuolar protein sorting 36 homolog [Source:Xenbase;Acc:XB-GENE-954399]	vps36	vps36
XLOC_045370	2365.78	0.247957	0.0721199	3.43812	0.000585767	0.0066848	ENSXETG00000025473	779591	selenoprotein K [Source:Xenbase;Acc:XB-GENE-5939196]	selk	selk
XLOC_031356	3693.38	0.247632	0.0844288	2.93302	0.00335682	0.0245672	ENSXETG00000003099	100488368
XLOC_003799	1637.31	0.247343	0.088483	2.79537	0.00518406	0.0342204	ENSXETG00000002043	493276	nucleolar complex associated 4 homolog [Source:Xenbase;Acc:XB-GENE-6458094]	noc4l	noc4l
XLOC_029168	757.496	0.247199	0.0932913	2.64975	0.00805518	0.0472422	ENSXETG00000018404				fuca1
XLOC_016860	3603.29	0.247193	0.0732218	3.37595	0.000735611	0.0079138	ENSXETG00000020949		protein phosphatase, Mg2+/Mn2+ dependent, 1G [Source:Xenbase;Acc:XB-GENE-5916413]	ppm1g	ppm1g
XLOC_043993	5736.81	0.247154	0.0916374	2.69708	0.00699496	0.0426957	ENSXETG00000022904	448023	v-crk avian sarcoma virus CT10 oncogene homolog [Source:Xenbase;Acc:XB-GENE-996357]	crk	crk
XLOC_009178	2882.04	0.24697	0.0682262	3.61986	0.000294757	0.00395019	ENSXETG00000000072		RNA binding motif protein 15B [Source:Xenbase;Acc:XB-GENE-961063]	rbm15b	rbm15b
XLOC_020483	1660.74	0.246286	0.0829768	2.96813	0.00299619	0.0225954	ENSXETG00000019259	496870	translocase of inner mitochondrial membrane 22 homolog [Source:Xenbase;Acc:XB-GENE-5754351]	timm22	timm22
XLOC_039932	888.675	0.246278	0.0875012	2.81457	0.0048842	0.0328067	XLOC_039932
XLOC_023813	5008.67	0.246246	0.0776703	3.1704	0.00152229	0.0137332	ENSXETG00000006656	733875	caseinolytic mitochondrial matrix peptidase chaperone subunit [Source:Xenbase;Acc:XB-GENE-991453]	clpx	clpx
XLOC_024185	4308.07	0.246147	0.0705455	3.48919	0.000484486	0.00580372	ENSXETG00000004022	448585	developmentally regulated GTP binding protein 2 [Source:Xenbase;Acc:XB-GENE-5910548]	drg2	drg2
XLOC_002738	2394.15	0.245789	0.0668626	3.67603	0.000236888	0.00336154	ENSXETG00000018189	100101724	survival of motor neuron 2, centromeric [Source:Xenbase;Acc:XB-GENE-489160]	smn2	smn2
XLOC_026683	3006.81	0.245203	0.0856797	2.86186	0.00421167	0.0293494	ENSXETG00000019606	549737	cyclin-dependent kinase 11B [Source:Xenbase;Acc:XB-GENE-1006892]	cdk11b	cdk11b
XLOC_026086	4093.2	0.245099	0.0893219	2.744	0.00606952	0.038566	ENSXETG00000027112		serine/arginine-rich splicing factor 10 [Source:Xenbase;Acc:XB-GENE-492982]	srsf10
XLOC_015157	4624.45	0.244936	0.0751654	3.25863	0.00111951	0.010878	ENSXETG00000027262	594968	protein kinase (cAMP-dependent, catalytic) inhibitor alpha [Source:Xenbase;Acc:XB-GENE-962961]	pkia	pkia
XLOC_033132	2349.62	0.244923	0.0709271	3.45316	0.000554062	0.0063789	ENSXETG00000023721	448232	RNA binding motif protein 34 [Source:Xenbase;Acc:XB-GENE-5895036]	rbm34	rbm34
new_exon_scaffold_1326_229	7795.8	0.244476	0.067589	3.6171	0.000297926	0.00398108	new_exon_scaffold_1326_229
XLOC_026121	3310.17	0.244059	0.0598367	4.07875	4.52781e-05	0.00092286	ENSXETG00000015908		eukaryotic translation initiation factor 4E family member 3 [Source:Xenbase;Acc:XB-GENE-992071]	eif4e3	eif4e3
XLOC_035618	3103.78	0.243973	0.0575038	4.24273	2.20816e-05	0.000512682	ENSXETG00000021132	779740	phosphorylase kinase, gamma 2 (testis) [Source:Xenbase;Acc:XB-GENE-994728]	phkg2	phkg2
XLOC_038161	3087.56	0.243939	0.0764174	3.19219	0.00141199	0.012966	ENSXETG00000000367		DEAH (Asp-Glu-Ala-His) box polypeptide 29 [Source:Xenbase;Acc:XB-GENE-995260]	dhx29	dhx29
XLOC_043963	1681.96	0.243766	0.0811593	3.00355	0.0026685	0.0207839	XLOC_043963
XLOC_044402	4681.86	0.243529	0.0707294	3.44311	0.000575072	0.00657427	ENSXETG00000007514		importin 8 [Source:Xenbase;Acc:XB-GENE-494871]	ipo8	ipo8
XLOC_021415	1130.38	0.243505	0.0708757	3.43567	0.000591099	0.00673531	ENSXETG00000022608	100497935	erythroid differentiation regulatory factor 1 [Source:Xenbase;Acc:XB-GENE-5867823]	edrf1	c10orf137
XLOC_035701	5896.9	0.243353	0.0823527	2.95501	0.00312658	0.0233281	ENSXETG00000000161	549624	SUMO1 activating enzyme subunit 1 [Source:Xenbase;Acc:XB-GENE-923356]	sae1	sae1
XLOC_019883	3069.39	0.243349	0.0553174	4.39915	1.08678e-05	0.000290691	ENSXETG00000007256	448534	zinc finger protein 639 [Source:Xenbase;Acc:XB-GENE-963474]	znf639	znf639
new_exon_scaffold_358_519	1983.67	0.243013	0.0859737	2.8266	0.00470454	0.0318961	new_exon_scaffold_358_519
XLOC_028192	2267.71	0.241711	0.0728	3.3202	0.000899514	0.0092158	ENSXETG00000019722		putative homeodomain transcription factor 2 [Source:Xenbase;Acc:XB-GENE-1010978]	phtf2	phtf2
XLOC_042763	5394.89	0.24167	0.0711298	3.39759	0.000679811	0.00746569	ENSXETG00000005484	549661	ER membrane protein complex subunit 3 [Source:Xenbase;Acc:XB-GENE-942865]	emc3	tmem111.2
XLOC_028069	20157.9	0.241655	0.0759718	3.18086	0.00146841	0.0133233	ENSXETG00000016741	594912	ELAV like neuron-specific RNA binding protein 3 [Source:Xenbase;Acc:XB-GENE-490864]	elavl3	elavl3
XLOC_025132	3584.02	0.241588	0.0508415	4.75179	2.01619e-06	7.21029e-05	ENSXETG00000003755	100492320	proprotein convertase subtilisin/kexin type 7 [Source:Xenbase;Acc:XB-GENE-950061]	pcsk7	pcsk7
XLOC_025132	3584.02	0.241588	0.0508415	4.75179	2.01619e-06	7.21029e-05	ENSXETG00000003749	779940	beta-site APP-cleaving enzyme 1 [Source:Xenbase;Acc:XB-GENE-5787150]	bace1	bace1
XLOC_007986	1537.2	0.241182	0.0917315	2.62922	0.00855817	0.0493523	ENSXETG00000014099	100490867	CWC22 spliceosome-associated protein [Source:Xenbase;Acc:XB-GENE-1010539]	cwc22
XLOC_031936	1723.52	0.241045	0.0709728	3.3963	0.000683037	0.00749268	ENSXETG00000017183	395028	TOX high mobility group box family member 4 [Source:Xenbase;Acc:XB-GENE-993803]	tox4	tox4
XLOC_019812	3418.97	0.240745	0.063201	3.8092	0.000139418	0.00222045	ENSXETG00000007333	100485120	dual-specificity tyrosine-(Y)-phosphorylation regulated kinase 2 [Source:Xenbase;Acc:XB-GENE-854514]	dyrk2	dyrk2
XLOC_031621	3789.39	0.240663	0.0889178	2.70657	0.00679815	0.0418669	ENSXETG00000002007		adhesion regulating molecule 1 [Source:Xenbase;Acc:XB-GENE-489445]	adrm1	adrm1
XLOC_008733	1913.84	0.240454	0.0596132	4.03356	5.49379e-05	0.00106738	ENSXETG00000022581	595035	zinc finger protein 250 [Source:Xenbase;Acc:XB-GENE-6453461]	znf250	znf250
XLOC_023617	6139.7	0.240412	0.0543217	4.42571	9.61277e-06	0.000262149	ENSXETG00000014656	100486517	AT rich interactive domain 2 (ARID, RFX-like) [Source:Xenbase;Acc:XB-GENE-6070950]	arid2	arid2
XLOC_041045	4769.75	0.240244	0.0838823	2.86406	0.00418252	0.0292089	ENSXETG00000016831	549864	protein phosphatase 6, catalytic subunit [Source:Xenbase;Acc:XB-GENE-1017127]	ppp6c	ppp6c
XLOC_043625	5534.29	0.240204	0.080211	2.99465	0.00274759	0.0211886	ENSXETG00000016158		Rho guanine nucleotide exchange factor (GEF) 40 [Source:Xenbase;Acc:XB-GENE-6050452]	arhgef40	flj10357
XLOC_040083	1021.41	0.240157	0.0885256	2.71285	0.00667074	0.0413237	ENSXETG00000002569	779884	epoxide hydrolase 3 [Source:Xenbase;Acc:XB-GENE-5900414]	ephx3	ephx3
XLOC_032315	3982.56	0.240132	0.0637655	3.76586	0.000165979	0.00254388	ENSXETG00000013872		autophagy related 16-like 1 [Source:Xenbase;Acc:XB-GENE-1011170]	atg16l1	atg16l1
XLOC_025045	1922.35	0.240103	0.0609911	3.93669	8.26118e-05	0.0014772	ENSXETG00000013261	496931	eukaryotic translation initiation factor 2B, subunit 2 beta, 39kDa [Source:Xenbase;Acc:XB-GENE-974089]	eif2b2	eif2b2
XLOC_024830	4230.89	0.239919	0.0472983	5.07247	3.92694e-07	1.79994e-05	ENSXETG00000024985	394497	ER membrane protein complex subunit 10 [Source:Xenbase;Acc:XB-GENE-5788294]	emc10	c19orf63
new_exon_scaffold_590_326	1495.7	0.239905	0.0686751	3.49333	0.000477033	0.0057391	new_exon_scaffold_590_326
XLOC_032244	3313.2	0.239785	0.0698378	3.43346	0.000595927	0.00677303	ENSXETG00000014760		mitochondrial fission factor [Source:Xenbase;Acc:XB-GENE-5870242]	mff	mff
XLOC_039154	2764.47	0.239672	0.0831527	2.88232	0.00394765	0.0279282	ENSXETG00000000635	100158629	ATPase type 13A1 [Source:Xenbase;Acc:XB-GENE-984166]	atp13a1	atp13a1
XLOC_033682	1412.58	0.239561	0.0844784	2.83576	0.00457161	0.0312191	ENSXETG00000009829		SLAIN motif family, member 2 [Source:Xenbase;Acc:XB-GENE-6042481]	slain2	slain2
XLOC_035620	7817.89	0.239422	0.0745453	3.21176	0.00131923	0.0123195	XLOC_035620
XLOC_025741	1237.88	0.239081	0.0840116	2.84581	0.00442983	0.0304617	ENSXETG00000025626	548857	transmembrane protein 69 [Source:Xenbase;Acc:XB-GENE-1014364]	tmem69	tmem69
XLOC_002713	7576.65	0.238962	0.0717495	3.33051	0.00086688	0.00897016	ENSXETG00000016812	100492001	transportin 1 [Source:Xenbase;Acc:XB-GENE-493792]	tnpo1	tnpo1
XLOC_025281	3598.01	0.238406	0.0644581	3.69861	0.000216782	0.00314012	ENSXETG00000001036	548849	UDP-Gal:betaGal beta 1,3-galactosyltransferase polypeptide 6 [Source:Xenbase;Acc:XB-GENE-974114]	b3galt6	b3galt6
XLOC_040625	2405.65	0.238381	0.0831194	2.86794	0.0041316	0.0289568	XLOC_040625
XLOC_030570	19840.4	0.238353	0.065202	3.65561	0.000256568	0.00356819	ENSXETG00000011658	100038146	kinesin family member 5B [Source:Xenbase;Acc:XB-GENE-854737]	kif5b	kif5b
XLOC_014719	21442	0.238176	0.0596541	3.99262	6.53469e-05	0.00122925	ENSXETG00000012988	100101693	aryl-hydrocarbon receptor nuclear translocator 2 [Source:Xenbase;Acc:XB-GENE-487404]	arnt2	arnt2
XLOC_032876	1942.73	0.238143	0.0831736	2.86321	0.00419379	0.0292408	ENSXETG00000003518		nucleolar protein 10 [Source:Xenbase;Acc:XB-GENE-5799993]	nol10	nol10
XLOC_006030	1775.21	0.237832	0.0906335	2.62411	0.00868764	0.049922	ENSXETG00000005830	550040	eukaryotic translation initiation factor 2B, subunit 1 alpha, 26kDa [Source:Xenbase;Acc:XB-GENE-972471]	eif2b1	eif2b1
XLOC_009893	3492.16	0.237803	0.0780031	3.04863	0.00229884	0.0185037	ENSXETG00000018632		Putative ortholog of tumor necrosis factor receptor superfamily member 16 precursor (Low- affinity nerve growth factor receptor) (NGF receptor) (Gp80-LNGFR) (p75 ICD) (Low affinity neurotrophin receptor p75NTR), 1 of 1 [Source:Xenbase;Acc:XB-GENE-977685]	XB-GENE-977685	xb-gene-977685
XLOC_016928	1395.05	0.237627	0.0796377	2.98385	0.00284649	0.0218048	ENSXETG00000021125		Bardet-Biedl syndrome 9 [Source:Xenbase;Acc:XB-GENE-954596]	bbs9	bbs9
XLOC_038752	7406.28	0.237582	0.0811715	2.92692	0.00342336	0.0249699	ENSXETG00000023925	100144735	ubiquitin specific peptidase 5 (isopeptidase T) [Source:Xenbase;Acc:XB-GENE-995356]	usp5	usp5
XLOC_021157	1418.75	0.237578	0.0707831	3.35643	0.000789559	0.00836059	XLOC_021157
XLOC_039730	3986.67	0.237356	0.0603486	3.93308	8.38643e-05	0.00149683	ENSXETG00000024994	100497835	UBX domain protein 4 [Source:Xenbase;Acc:XB-GENE-984269]	ubxn4	ubxn4
XLOC_013398	4353.24	0.237158	0.056185	4.22101	2.43209e-05	0.000556076	ENSXETG00000022254	100101766	mitogen-activated protein kinase 11 [Source:Xenbase;Acc:XB-GENE-484602]	mapk11	mapk11
XLOC_035378	3388.42	0.237051	0.0584227	4.05751	4.95983e-05	0.000985205	ENSXETG00000020281	493368	armadillo repeat containing 1 [Source:Xenbase;Acc:XB-GENE-483099]	armc1	armc1
XLOC_003819	11767.8	0.236549	0.0682255	3.46717	0.000525964	0.00614969	XLOC_003819
XLOC_015867	1097.74	0.236489	0.0884059	2.67504	0.00747205	0.0446995	ENSXETG00000015072
XLOC_041313	1812.56	0.23638	0.0645791	3.66032	0.000251905	0.0035209	ENSXETG00000020806	394969	chromosome X open reading frame 56 [Source:Xenbase;Acc:XB-GENE-5808638]	cxorf56	cxorf56
new_exon_scaffold_1106_528	4309.72	0.236358	0.0816416	2.89507	0.00379071	0.0271027	new_exon_scaffold_1106_528
XLOC_024081	11915.3	0.236286	0.0539063	4.38327	1.16911e-05	0.000306828	ENSXETG00000000305	780104	neuronal PAS domain protein 3 [Source:Xenbase;Acc:XB-GENE-999791]	npas3	npas3
XLOC_001407	1077.1	0.236249	0.0824276	2.86614	0.00415513	0.02908	ENSXETG00000021069	100145056	centrosomal protein 135kDa [Source:Xenbase;Acc:XB-GENE-966019]	cep135	cep135
XLOC_023831	5535.09	0.235808	0.0785508	3.00198	0.0026823	0.0208415	ENSXETG00000006646		dipeptidyl-peptidase 8 [Source:Xenbase;Acc:XB-GENE-991409]	dpp8
XLOC_025598	7202.79	0.235525	0.0802487	2.93493	0.00333621	0.024453	ENSXETG00000006040	549757	Harvey rat sarcoma viral oncogene homolog [Source:Xenbase;Acc:XB-GENE-479381]	hras	hras
XLOC_037339	1546.56	0.235466	0.0791765	2.97393	0.00294009	0.0222512	ENSXETG00000004735		SCY1-like, kinase-like 3 [Source:Xenbase;Acc:XB-GENE-480249]	scyl3	scyl3
XLOC_026123	3866.46	0.235204	0.0644778	3.64782	0.000264471	0.0036239	ENSXETG00000015914	549600	RING1 and YY1 binding protein [Source:Xenbase;Acc:XB-GENE-992066]	rybp	rybp
XLOC_039721	2543.28	0.234782	0.0723201	3.24644	0.00116859	0.0112626	ENSXETG00000013897		acid sensing (proton gated) ion channel family member 4 [Source:Xenbase;Acc:XB-GENE-940165]	asic4	accn4
XLOC_016732	1200.49	0.234431	0.0712739	3.28916	0.00100487	0.0100569	ENSXETG00000007336		laminin, alpha 4 [Source:Xenbase;Acc:XB-GENE-1004770]	lama4
new_exon_scaffold_830_1864	773.663	0.234338	0.0840779	2.78715	0.0053174	0.0348648	new_exon_scaffold_830_1864
XLOC_034603	6083.81	0.234326	0.075803	3.09125	0.00199313	0.0167533	ENSXETG00000018552	100492563	proteasome 26S subunit, non-ATPase 3 [Source:Xenbase;Acc:XB-GENE-958537]	psmd3	psmd3
new_exon_scaffold_2747_364	994.762	0.234313	0.0732226	3.20002	0.0013742	0.0126869	new_exon_scaffold_2747_364
XLOC_023621	2269.77	0.234272	0.0575628	4.06985	4.70439e-05	0.000946988	ENSXETG00000026823	394576	periphilin 1 [Source:Xenbase;Acc:XB-GENE-962555]	pphln1	pphln1
XLOC_009219	4954.05	0.23417	0.0597535	3.91894	8.89405e-05	0.00155754	ENSXETG00000007312	496575	sema domain, immunoglobulin domain (Ig), short basic domain, secreted, (semaphorin) 3F [Source:Xenbase;Acc:XB-GENE-940271]	sema3f	sema3f
XLOC_023606	5508.84	0.233311	0.0623629	3.74118	0.000183159	0.00275317	ENSXETG00000006795	394492	YY1 associated factor 2 [Source:Xenbase;Acc:XB-GENE-949941]	yaf2	yaf2
XLOC_000145	6377.05	0.233286	0.0778472	2.99672	0.00272901	0.0210786	ENSXETG00000004479	100490577	zinc finger and BTB domain containing 33 [Source:Xenbase;Acc:XB-GENE-486567]	zbtb33	zbtb33
XLOC_044270	1161.45	0.233233	0.0760874	3.06533	0.00217433	0.0178342	ENSXETG00000021451	549750	mediator complex subunit 26 [Source:Xenbase;Acc:XB-GENE-1001802]	med26	med26
XLOC_031408	3687.92	0.233113	0.0810719	2.87539	0.00403529	0.0283981	ENSXETG00000013305				np_989189.1
XLOC_038137	2514.03	0.233056	0.0712435	3.27126	0.00107069	0.010511	XLOC_038137
XLOC_028929	1429.44	0.232911	0.0874333	2.66386	0.00772486	0.0458049	ENSXETG00000005257	549820	mitochondrial ribosomal protein S15 [Source:Xenbase;Acc:XB-GENE-1016472]	mrps15	mrps15
new_exon_scaffold_17_1032	2230.22	0.232742	0.088256	2.63712	0.00836128	0.0485178	new_exon_scaffold_17_1032
XLOC_043803	3053.36	0.2327	0.0809644	2.87411	0.00405173	0.0284993	ENSXETG00000011938	448017	pre-mRNA processing factor 19 [Source:Xenbase;Acc:XB-GENE-975233]	prpf19	prpf19
XLOC_036981	1045.85	0.232663	0.0763077	3.04901	0.00229595	0.0185037	ENSXETG00000017024	100380152	JNK1/MAPK8-associated membrane protein [Source:Xenbase;Acc:XB-GENE-942574]	jkamp	jkamp
XLOC_020756	1103.65	0.232	0.0789297	2.93932	0.00328933	0.024182	XLOC_020756
XLOC_010431	8065.67	0.231864	0.0628823	3.68727	0.000226673	0.003258	ENSXETG00000021616	780281	solute carrier family 7, member 4 [Source:Xenbase;Acc:XB-GENE-960138]	slc7a4	slc7a4
XLOC_029214	2770.52	0.231549	0.0831961	2.78317	0.00538312	0.0351497	ENSXETG00000024433
XLOC_024729	3633.47	0.230935	0.0636473	3.62836	0.000285228	0.00384625	ENSXETG00000011385	100127821	CCR4-NOT transcription complex, subunit 2 [Source:Xenbase;Acc:XB-GENE-991720]	cnot2	cnot2
XLOC_009034	2748.02	0.230749	0.0751025	3.07245	0.00212309	0.0175361	ENSXETG00000013448		DNA-damage inducible 1 homolog 2 [Source:Xenbase;Acc:XB-GENE-6073016]	ddi2	ddi2
XLOC_015274	3336.12	0.230574	0.0721172	3.19722	0.00138761	0.0128046	ENSXETG00000021715	100135025	reprimo, TP53 dependent G2 arrest mediator ca [Source:Xenbase;Acc:XB-GENE-954338]	rprm	rprm
XLOC_005343	9254.17	0.229993	0.0680075	3.38188	0.000719916	0.00778979	ENSXETG00000000559	448359	regulator of chromosome condensation (RCC1) and BTB (POZ) domain containing protein 2 [Source:Xenbase;Acc:XB-GENE-952598]	rcbtb2	rcbtb2
XLOC_005343	9254.17	0.229993	0.0680075	3.38188	0.000719916	0.00778979	ENSXETG00000000548	394842	succinate-CoA ligase, ADP-forming, beta subunit [Source:Xenbase;Acc:XB-GENE-952586]	sucla2	sucla2
XLOC_031112	2792.63	0.22994	0.072529	3.17032	0.00152271	0.0137332	ENSXETG00000011436	549331	SET domain containing 3 [Source:Xenbase;Acc:XB-GENE-1016707]	setd3	setd3
XLOC_037493	4601.17	0.22991	0.0638231	3.60229	0.000315422	0.00416144	ENSXETG00000005783		discoidin, CUB and LCCL domain containing 2 [Source:Xenbase;Acc:XB-GENE-958816]	dcbld2	dcbld2
XLOC_011264	3227.46	0.229884	0.0777704	2.95593	0.00311732	0.0232768	ENSXETG00000012236		nuclear prelamin A recognition factor [Source:Xenbase;Acc:XB-GENE-972855]	narf
XLOC_021910	4612.71	0.229777	0.0747421	3.07426	0.00211025	0.017467	ENSXETG00000024621
XLOC_021910	4612.71	0.229777	0.0747421	3.07426	0.00211025	0.017467	ENSXETG00000014197		nucleoporin 153kDa [Source:Xenbase;Acc:XB-GENE-6453061]	nup153	nup153
XLOC_007320	3076.61	0.228897	0.0717135	3.19183	0.00141374	0.0129679	ENSXETG00000017909	493555	solute carrier family 39, member 9 [Source:Xenbase;Acc:XB-GENE-943772]	slc39a9	slc39a9
XLOC_035610	1581.55	0.228809	0.0658535	3.47452	0.000511775	0.00603073	ENSXETG00000018791	100038241	transforming growth factor beta 1 induced transcript 1 [Source:Xenbase;Acc:XB-GENE-493249]	tgfb1i1	tgfb1i1
XLOC_027725	7387.99	0.228805	0.072443	3.15841	0.00158632	0.0141699	ENSXETG00000016175	395031	ribophorin I [Source:Xenbase;Acc:XB-GENE-999954]	rpn1	rpn1
XLOC_027175	4527.08	0.228346	0.0584222	3.90856	9.28494e-05	0.00160868	ENSXETG00000016439	548560	APH1A gamma secretase subunit [Source:Xenbase;Acc:XB-GENE-921428]	aph1a	aph1a
XLOC_031055	2391.1	0.228251	0.0725876	3.14449	0.00166376	0.0146518	ENSXETG00000003436	101730228	zinc finger, DHHC-type containing 16 [Source:Xenbase;Acc:XB-GENE-957764]	zdhhc16	zdhhc16
XLOC_042476	3082.06	0.22807	0.064864	3.51613	0.000437881	0.00537065	ENSXETG00000000472		solute carrier family 30 (zinc transporter), member 5 [Source:Xenbase;Acc:XB-GENE-962722]	slc30a5	slc30a5
XLOC_014395	5674.96	0.228068	0.0619406	3.68204	0.000231378	0.00330767	ENSXETG00000005929	100491110	ubiquitin specific peptidase 4 (proto-oncogene) [Source:Xenbase;Acc:XB-GENE-988404]	usp4	usp4
XLOC_001609	1295.74	0.228024	0.0808369	2.82079	0.00479056	0.0323445	ENSXETG00000014357		angel homolog 2 [Source:Xenbase;Acc:XB-GENE-985562]	angel2	angel2
XLOC_039256	2642.08	0.228006	0.08054	2.83097	0.00464075	0.0315403	XLOC_039256
XLOC_022421	8899.88	0.227811	0.059782	3.8107	0.000138575	0.00221283	ENSXETG00000010528	100037840	protein phosphatase 3, catalytic subunit, beta isozyme [Source:Xenbase;Acc:XB-GENE-949827]	ppp3cb	ppp3cb
XLOC_033998	8613.79	0.227698	0.0745854	3.05285	0.00226677	0.0183427	ENSXETG00000013728	493442	casein kinase 2, alpha prime polypeptide [Source:Xenbase;Acc:XB-GENE-487069]	csnk2a2	csnk2a2
XLOC_015278	1460.45	0.226952	0.0825578	2.749	0.00597767	0.0380816	ENSXETG00000021692	100490823	ADP-ribosylation factor-like 5A [Source:Xenbase;Acc:XB-GENE-1004384]	arl5a	arl5c
XLOC_016568	3023.54	0.226932	0.0791417	2.86741	0.00413841	0.0289837	ENSXETG00000015195	100379940	proteasome activator subunit 4 [Source:Xenbase;Acc:XB-GENE-5841406]	psme4	psme4
XLOC_041922	3912.2	0.226835	0.0530568	4.27532	1.90867e-05	0.000454495	ENSXETG00000003680	100488912	microfibrillar-associated protein 3 [Source:Xenbase;Acc:XB-GENE-5784230]	mfap3	mfap3
XLOC_025024	2032.76	0.226747	0.0848633	2.67191	0.0075421	0.0450083	ENSXETG00000027298		mediator complex subunit 29 [Source:Xenbase;Acc:XB-GENE-1006668]	med29	med29
XLOC_042022	4240.16	0.226597	0.0737197	3.07377	0.00211376	0.0174813	ENSXETG00000010444	549651	vesicle-associated membrane protein 4 [Source:Xenbase;Acc:XB-GENE-965232]	vamp4	vamp4
XLOC_041056	19836.7	0.226557	0.0606952	3.7327	0.000189435	0.0028236	ENSXETG00000010951	548655	hypothetical protein LOC548655 [Source:Xenbase;Acc:XB-GENE-5901010]	XB-GENE-5901010	xb-gene-5901010
XLOC_035335	1712.12	0.22641	0.0800995	2.82661	0.00470439	0.0318961	XLOC_035335
XLOC_019767	1843.83	0.226387	0.0829298	2.72986	0.00633614	0.0397173	ENSXETG00000013078	100124813	KIAA2013 [Source:Xenbase;Acc:XB-GENE-955403]	kiaa2013	kiaa2013
XLOC_023575	702.047	0.226182	0.082057	2.7564	0.00584408	0.0374382	ENSXETG00000020144	496941	exosome component 7 [Source:Xenbase;Acc:XB-GENE-1016257]	exosc7	exosc7
XLOC_025919	1674.61	0.226087	0.0826454	2.73562	0.00622627	0.0391543	XLOC_025919
XLOC_025742	5514.76	0.225912	0.0676471	3.33956	0.000839107	0.00872793	ENSXETG00000003491	100493086	importin 13 [Source:Xenbase;Acc:XB-GENE-491680]	ipo13	ipo13
XLOC_007079	2432.23	0.225864	0.0646615	3.49302	0.000477596	0.00574159	ENSXETG00000008515	100127554	chromosome 2 open reading frame 42 [Source:Xenbase;Acc:XB-GENE-5859116]	c2orf42	c2orf42
XLOC_037639	2224.01	0.225684	0.0843343	2.67607	0.00744915	0.0446172	ENSXETG00000027392	448237	synuclein, alpha interacting protein [Source:Xenbase;Acc:XB-GENE-948743]	sncaip	sncaip
new_exon_scaffold_223_331	4045.81	0.225682	0.074301	3.0374	0.00238625	0.0190803	ENSXETG00000003694	733803	mitochondrial fission regulator 1-like [Source:Xenbase;Acc:XB-GENE-5771531]	mtfr1l	fam54b
XLOC_003505	4351.3	0.225484	0.0644112	3.5007	0.000464031	0.00561558	ENSXETG00000020313	100124774	threonyl-tRNA synthetase-like 2 [Source:Xenbase;Acc:XB-GENE-5954362]	tarsl2	tarsl2
XLOC_038823	6628.75	0.225431	0.0614432	3.66894	0.000243561	0.0034312	ENSXETG00000004002		glypican 2 [Source:Xenbase;Acc:XB-GENE-6258957]	gpc2	gpc2
XLOC_027753	7402.55	0.225357	0.060275	3.73881	0.000184894	0.00277711	ENSXETG00000024743	448033	Sec61 translocon alpha 1 subunit [Source:Xenbase;Acc:XB-GENE-971480]	sec61a1	sec61a1
XLOC_016913	2725.65	0.225201	0.0629056	3.57998	0.000343618	0.00445321	ENSXETG00000006105	100379846	GID complex subunit 8 [Source:Xenbase;Acc:XB-GENE-5856631]	gid8	c20orf11
XLOC_024060	6423.92	0.225167	0.0614425	3.66468	0.00024765	0.00347568	ENSXETG00000014156	779917	striatin, calmodulin binding protein 3 [Source:Xenbase;Acc:XB-GENE-999798]	strn3	strn3
XLOC_026958	8529.61	0.225095	0.0677954	3.32021	0.000899495	0.0092158	ENSXETG00000002749	100101674	tripeptidyl peptidase II [Source:Xenbase;Acc:XB-GENE-922547]	tpp2	tpp2
XLOC_023336	5116.14	0.224878	0.0662713	3.3933	0.00069056	0.00754554	ENSXETG00000005787		A kinase (PRKA) anchor protein 10 [Source:Xenbase;Acc:XB-GENE-1013140]	akap10	akap10
XLOC_044271	3119.53	0.224831	0.0690172	3.25762	0.00112353	0.0109036	ENSXETG00000025580	394942	small integral membrane protein 7 [Source:Xenbase;Acc:XB-GENE-5839015]	smim7	c19orf42
XLOC_017803	4061.35	0.224154	0.0802982	2.79152	0.00524608	0.0344899	ENSXETG00000024432		GLIS family zinc finger 2 [Source:Xenbase;Acc:XB-GENE-12564475]	glis2	glis2
XLOC_029669	2302.81	0.224111	0.0724118	3.09495	0.00196844	0.016599	ENSXETG00000024070	448462	abhydrolase domain containing 16A [Source:Xenbase;Acc:XB-GENE-480044]	abhd16a	bat5
XLOC_020077	2603.07	0.223895	0.065169	3.43561	0.000591228	0.00673531	ENSXETG00000001267		transmembrane protein 150A [Source:Xenbase;Acc:XB-GENE-853147]	tmem150a	tmem150a
XLOC_032125	6925.73	0.223735	0.0759059	2.94753	0.00320327	0.0237525	ENSXETG00000012516	549160	small ubiquitin-like modifier 2 [Source:Xenbase;Acc:XB-GENE-969139]	sumo2	sumo2
XLOC_042084	5070.37	0.223557	0.0576846	3.8755	0.000106405	0.00180509	ENSXETG00000021638	549462	golgi to ER traffic protein 4 [Source:Xenbase;Acc:XB-GENE-975153]	get4	get4
XLOC_019570	3507.7	0.223001	0.0667767	3.33951	0.000839277	0.00872793	ENSXETG00000025491
XLOC_015683	1079.66	0.222983	0.0736208	3.0288	0.00245524	0.0194645	ENSXETG00000020709		NIMA-related kinase 3 [Source:Xenbase;Acc:XB-GENE-973192]	nek3	nek3
XLOC_014580	3188.18	0.22295	0.0835822	2.66743	0.0076433	0.0454594	XLOC_014580
XLOC_028468	4234.23	0.222506	0.0737392	3.01748	0.00254888	0.0200654	ENSXETG00000026166	100499404	ADP-ribosylation factor-like 13A [Source:Xenbase;Acc:XB-GENE-1007191]	arl13a	arl13a
XLOC_012043	2836.81	0.222328	0.0672205	3.30744	0.000941541	0.00955537	ENSXETG00000014707	549807	RNA (guanine-7-) methyltransferase [Source:Xenbase;Acc:XB-GENE-944369]	rnmt	rnmt
XLOC_020062	11223.3	0.222182	0.0547295	4.05964	4.91491e-05	0.000977276	ENSXETG00000010192	780348	phosphodiesterase 4D interacting protein [Source:Xenbase;Acc:XB-GENE-982015]	pde4dip	pde4dip
XLOC_020740	5650	0.221741	0.0587652	3.77334	0.000161079	0.00249819	XLOC_020740
XLOC_019898	2826.39	0.221704	0.069213	3.20322	0.00135901	0.0125763	ENSXETG00000004121	100144925	ribonucleotide reductase M2 B (TP53 inducible) [Source:Xenbase;Acc:XB-GENE-970633]	rrm2b	rrm2b
XLOC_033577	6982.2	0.221604	0.0596188	3.71702	0.00020159	0.002973	ENSXETG00000002868	394766	RIC8 guanine nucleotide exchange factor A [Source:Xenbase;Acc:XB-GENE-5745094]	ric8a	ric8a
XLOC_025116	1507.8	0.221342	0.0791552	2.7963	0.00516914	0.0341683	ENSXETG00000010072	779542	trafficking protein particle complex 4 [Source:Xenbase;Acc:XB-GENE-922036]	trappc4	trappc4
XLOC_023600	2274.85	0.221259	0.06364	3.47673	0.000507561	0.00599192	ENSXETG00000006812	496811	mucolipin 1 [Source:Xenbase;Acc:XB-GENE-982338]	mcoln1	mcoln1
XLOC_045247	1594.04	0.22106	0.0820606	2.69386	0.0070629	0.0430297	ENSXETG00000012584		centrosomal protein 95kDa [Source:Xenbase;Acc:XB-GENE-962343]	cep95	ccdc45
XLOC_006666	2343.72	0.220921	0.060861	3.62994	0.000283491	0.00382811	ENSXETG00000016729	100124860	DCN1, defective in cullin neddylation 1, domain containing 3 [Source:Xenbase;Acc:XB-GENE-6258756]	dcun1d3	dcun1d3
XLOC_009516	1616.56	0.22088	0.0755045	2.92539	0.0034402	0.0250367	ENSXETG00000027418	548700	solute carrier family 48 (heme transporter), member 1 [Source:Xenbase;Acc:XB-GENE-5804075]	slc48a1	slc48a1
XLOC_005499	1889.96	0.220785	0.0655253	3.36945	0.000753171	0.00806273	ENSXETG00000021621		UBA domain containing 1 [Source:Xenbase;Acc:XB-GENE-997434]	ubac1	ubac1
XLOC_014123	27051.3	0.220661	0.0569161	3.87696	0.000105771	0.00179746	ENSXETG00000021501	779466	adenomatous polyposis coli [Source:Xenbase;Acc:XB-GENE-480855]	apc	apc
XLOC_028756	1036.96	0.220028	0.0720368	3.05439	0.00225521	0.0182643	ENSXETG00000018786	100486000	LysM, putative peptidoglycan-binding, domain containing 4 [Source:Xenbase;Acc:XB-GENE-946455]	lysmd4	lysmd4
XLOC_002006	19106.5	0.219651	0.0575797	3.81474	0.000136328	0.0021873	ENSXETG00000021992	100125022	CUGBP, Elav-like family member 2 [Source:Xenbase;Acc:XB-GENE-963640]	celf2	celf2
XLOC_034678	3676.17	0.21943	0.0572823	3.83068	0.000127791	0.00207938	ENSXETG00000010627	493422	ring finger protein 146 [Source:Xenbase;Acc:XB-GENE-974778]	rnf146	rnf146
XLOC_042375	7945.63	0.21937	0.0664532	3.30113	0.000962979	0.00972744	ENSXETG00000005097	548567	ADP-ribosylation factor GTPase activating protein 2 [Source:Xenbase;Acc:XB-GENE-493374]	arfgap2	arfgap2
XLOC_019060	3011.61	0.219351	0.063158	3.47306	0.000514569	0.00604849	ENSXETG00000021600	779707	transmembrane protein 259 [Source:Xenbase;Acc:XB-GENE-5753986]	tmem259	c19orf6
XLOC_037328	2480.31	0.219203	0.065618	3.34059	0.000836004	0.00871533	ENSXETG00000017360	100125020	phosphatidic acid phosphatase type 2 domain containing 2 [Source:Xenbase;Acc:XB-GENE-5871301]	ppapdc2	ppapdc2
XLOC_011967	4848.55	0.219162	0.0627996	3.48986	0.000483266	0.00579266	ENSXETG00000023315	100170154	dicer 1, ribonuclease type III [Source:Xenbase;Acc:XB-GENE-491114]	dicer1	dicer1
XLOC_042272	2027.61	0.219021	0.0718427	3.04862	0.00229898	0.0185037	ENSXETG00000000532	100127653	lysine (K)-specific demethylase 4C [Source:Xenbase;Acc:XB-GENE-1011534]	kdm4c	kdm4c
XLOC_023912	2209.88	0.218912	0.0778187	2.8131	0.00490657	0.0329223	ENSXETG00000022932		anaphase promoting complex subunit 2 [Source:Xenbase;Acc:XB-GENE-491168]	anapc2	anapc2
XLOC_016009	5682.37	0.21833	0.0819571	2.66395	0.00772279	0.0458049	ENSXETG00000008413	100216225	La ribonucleoprotein domain family, member 1 [Source:Xenbase;Acc:XB-GENE-6039336]	larp1	larp1
XLOC_006660	1707.81	0.218199	0.0652136	3.34592	0.000820114	0.00859557	ENSXETG00000024065		ubiquitin specific peptidase 42 [Source:Xenbase;Acc:XB-GENE-920936]	usp42	usp42
XLOC_017388	1411.03	0.218072	0.0762541	2.85981	0.00423894	0.0294553	ENSXETG00000018885		eukaryotic translation initiation factor 2B, subunit 3 gamma, 58kDa [Source:Xenbase;Acc:XB-GENE-961434]	eif2b3	eif2b3
XLOC_039731	8543.2	0.218035	0.0626399	3.48077	0.000499969	0.00592378	ENSXETG00000019330		R3H domain containing 1 [Source:Xenbase;Acc:XB-GENE-984253]	r3hdm1	r3hdm1
XLOC_028892	2952.75	0.218005	0.0587614	3.71001	0.000207254	0.00303361	ENSXETG00000021091		SEC24 homolog B, COPII coat complex component [Source:Xenbase;Acc:XB-GENE-1007271]	sec24b	sec24b
XLOC_041450	6658.62	0.217896	0.0583386	3.73502	0.000187698	0.00281058	ENSXETG00000008109	613062	XK, Kell blood group complex subunit-related family, member 4 [Source:Xenbase;Acc:XB-GENE-5813487]	xkr4	xkr4
XLOC_033366	6105.04	0.217835	0.0574347	3.79274	0.000148995	0.00235302	ENSXETG00000023861	100037912	chromosome 5 open reading frame 30 [Source:Xenbase;Acc:XB-GENE-942413]	c5orf30	c5orf30
XLOC_001208	5505.43	0.217823	0.0822535	2.64819	0.00809238	0.047353	ENSXETG00000000296	100124831	mediator complex subunit 25 [Source:Xenbase;Acc:XB-GENE-5830877]	med25	med25
XLOC_026084	6657.71	0.217543	0.0660709	3.29257	0.00099276	0.00996127	ENSXETG00000005271	548834	akirin 1 [Source:Xenbase;Acc:XB-GENE-5820002]	akirin1	akirin1
XLOC_012550	11018.8	0.21738	0.072917	2.9812	0.00287123	0.0219115	ENSXETG00000004692		dachsous cadherin-related 1 [Source:HGNC Symbol;Acc:HGNC:13681]	DCHS1
XLOC_013158	1186.15	0.217026	0.073326	2.95975	0.00307891	0.0230429	ENSXETG00000007502	100492578	F-box and leucine-rich repeat protein 18 [Source:Xenbase;Acc:XB-GENE-980052]	fbxl18	fbxl18
XLOC_014332	2436.94	0.216977	0.0710321	3.05464	0.00225333	0.0182567	ENSXETG00000012564	549667	RasGEF domain family, member 1B [Source:Xenbase;Acc:XB-GENE-1015760]	rasgef1b	rasgef1b
XLOC_029382	2941.23	0.216718	0.0568524	3.81194	0.000137879	0.00220855	ENSXETG00000012300	733895	activity-dependent neuroprotector homeobox [Source:Xenbase;Acc:XB-GENE-852807]	adnp	adnp
XLOC_035398	1105.18	0.216291	0.078314	2.76184	0.00574765	0.0369173	ENSXETG00000002154	780159	ubiquitin-conjugating enzyme E2R 2 [Source:Xenbase;Acc:XB-GENE-994678]	ube2r2	ube2r2
XLOC_003663	1120.76	0.215773	0.0791027	2.72776	0.00637655	0.0399194	ENSXETG00000021386	100490420	kelch repeat and BTB (POZ) domain containing 3 [Source:Xenbase;Acc:XB-GENE-6044137]	kbtbd3	kbtbd3
XLOC_043613	8308.51	0.215669	0.0705814	3.05561	0.00224605	0.0182431	ENSXETG00000016144	734097	splicing factor 3a, subunit 1, 120kDa [Source:Xenbase;Acc:XB-GENE-6086860]	sf3a1	sf3a1
XLOC_043613	8308.51	0.215669	0.0705814	3.05561	0.00224605	0.0182431	ENSXETG00000016143	779497	TBC1 domain family, member 10A [Source:Xenbase;Acc:XB-GENE-5813721]	tbc1d10a	tbc1d10a
XLOC_012221	4920.19	0.215366	0.0619974	3.47379	0.000513157	0.00603973	ENSXETG00000017838	100158600	vacuolar protein sorting 4 homolog A [Source:Xenbase;Acc:XB-GENE-970546]	vps4a	vps4a
XLOC_026791	2011.25	0.215294	0.0680537	3.1636	0.00155833	0.0140027	ENSXETG00000010650		casein kinase 1, gamma 1 [Source:Xenbase;Acc:XB-GENE-488259]	csnk1g1	csnk1g1
XLOC_014286	10930.3	0.215172	0.0524469	4.10266	4.08422e-05	0.000853493	ENSXETG00000014813	100145333	chromosome 6 open reading frame 62 [Source:Xenbase;Acc:XB-GENE-973083]	c6orf62	c6orf62
XLOC_018504	6187.45	0.215076	0.0774497	2.77697	0.00548678	0.0356522	ENSXETG00000009724	548676	Ras homolog enriched in brain [Source:Xenbase;Acc:XB-GENE-492096]	rheb	rheb
XLOC_026369	1335.04	0.215073	0.065514	3.28285	0.00102763	0.010201	ENSXETG00000025713	733819	zinc finger, HIT-type containing 3 [Source:Xenbase;Acc:XB-GENE-5750415]	znhit3	znhit3
XLOC_008618	1647.11	0.214516	0.0816973	2.62574	0.00864616	0.0497406	ENSXETG00000006584		GLE1 RNA export mediator [Source:Xenbase;Acc:XB-GENE-972613]	gle1	gle1
XLOC_014670	4397.27	0.214047	0.0804192	2.66164	0.0077761	0.0460745	ENSXETG00000011740		glutamate receptor, metabotropic 5 [Source:Xenbase;Acc:XB-GENE-954112]	grm5	grm5
XLOC_008177	3078.46	0.213945	0.0737511	2.9009	0.00372088	0.026662	XLOC_008177
XLOC_003866	2231.7	0.21388	0.0693503	3.08405	0.002042	0.0170321	ENSXETG00000018565	100145467	topoisomerase (DNA) III beta [Source:Xenbase;Acc:XB-GENE-976087]	top3b	top3b
XLOC_029757	7739.12	0.213601	0.0758534	2.81598	0.00486294	0.0327077	ENSXETG00000027035	497000	transmembrane protein 251 [Source:Xenbase;Acc:XB-GENE-971513]	tmem251	c14orf109
XLOC_029757	7739.12	0.213601	0.0758534	2.81598	0.00486294	0.0327077	ENSXETG00000010305	100380025	ubiquitin protein ligase E3 component n-recognin 7 (putative) [Source:Xenbase;Acc:XB-GENE-964580]	ubr7
XLOC_036972	2050.97	0.213009	0.0666989	3.1936	0.00140513	0.012919	ENSXETG00000011990	100379895	N(alpha)-acetyltransferase 30, NatC catalytic subunit [Source:Xenbase;Acc:XB-GENE-877040]	naa30	naa30
XLOC_036215	2854.56	0.212583	0.0680911	3.12204	0.001796	0.015476	ENSXETG00000001910		zinc finger protein 646 [Source:Xenbase;Acc:XB-GENE-6458742]	znf646	znf646
XLOC_015093	4450.41	0.21247	0.0540704	3.9295	8.51221e-05	0.00151271	ENSXETG00000002960	548794	WD repeat domain 33 [Source:Xenbase;Acc:XB-GENE-6083684]	wdr33	wdr33
XLOC_000090	24675.7	0.212406	0.0575398	3.69146	0.000222973	0.00321074	ENSXETG00000001547	100493153	collagen, type IV, alpha 6 [Source:Xenbase;Acc:XB-GENE-6034568]	col4a6	col4a6
XLOC_044205	2631.88	0.2124	0.0720493	2.94798	0.00319858	0.0237383	ENSXETG00000022083	779598	dipeptidyl-peptidase 9 [Source:Xenbase;Acc:XB-GENE-947854]	dpp9	dpp9
XLOC_016008	2300.39	0.21215	0.0650494	3.26137	0.00110876	0.0108141	ENSXETG00000008480	549895	SAP30-like [Source:Xenbase;Acc:XB-GENE-960202]	sap30l	sap30l
XLOC_026679	1844.46	0.211947	0.0774418	2.73686	0.00620288	0.0390701	XLOC_026679
XLOC_037723	7577.86	0.211684	0.063557	3.33062	0.000866521	0.00897016	ENSXETG00000018926		polypyrimidine tract binding protein 2 [Source:Xenbase;Acc:XB-GENE-491012]	ptbp2	ptbp2
XLOC_000348	3848.98	0.211602	0.0560965	3.7721	0.000161877	0.00250243	ENSXETG00000024658	548829	ORMDL sphingolipid biosynthesis regulator 2 [Source:Xenbase;Acc:XB-GENE-1001977]	ormdl2	ormdl2
XLOC_030476	2304.24	0.211441	0.0734186	2.87995	0.00397744	0.0280779	ENSXETG00000021575	100158548	vacuolar protein sorting 18 homolog [Source:Xenbase;Acc:XB-GENE-1007587]	vps18	vps18
XLOC_014570	5105.22	0.210882	0.0636693	3.31214	0.000925844	0.00942055	ENSXETG00000018692	100124739	adenosine deaminase, RNA-specific, B1 [Source:Xenbase;Acc:XB-GENE-954085]	adarb1	adarb1
XLOC_014398	3940.05	0.210678	0.0594276	3.54512	0.000392442	0.00495112	ENSXETG00000005948	100124829	T-cell leukemia translocation altered [Source:Xenbase;Acc:XB-GENE-954032]	tcta	tcta
XLOC_012339	4192.82	0.21052	0.0610334	3.44926	0.000562119	0.00646403	ENSXETG00000026025	549553	desumoylating isopeptidase 1 [Source:Xenbase;Acc:XB-GENE-998981]	desi1	pppde2
XLOC_033671	5478.42	0.210485	0.0573491	3.67024	0.000242319	0.0034212	ENSXETG00000012823		PDS5 cohesin associated factor A [Source:Xenbase;Acc:XB-GENE-5812778]	pds5a	pds5a
XLOC_044153	4833.55	0.210308	0.0706436	2.97703	0.00291054	0.022079	ENSXETG00000011391				pppde1
XLOC_044153	4833.55	0.210308	0.0706436	2.97703	0.00291054	0.022079	ENSXETG00000011390	100145623	COX20 cytochrome c oxidase assembly factor [Source:Xenbase;Acc:XB-GENE-6041252]	cox20	fam36a
XLOC_013706	6442.91	0.210027	0.0668494	3.14179	0.00167916	0.0147226	ENSXETG00000006354	548419	family with sequence similarity 214, member A [Source:Xenbase;Acc:XB-GENE-5816685]	fam214a	kiaa1370
XLOC_004926	1644.21	0.209956	0.0721898	2.90839	0.00363299	0.0261634	XLOC_004926
XLOC_024732	4353.26	0.209948	0.062754	3.34557	0.00082113	0.0086016	ENSXETG00000009042	394735	RAB3A interacting protein [Source:Xenbase;Acc:XB-GENE-978871]	rab3ip	rab3ip
XLOC_010776	3910.88	0.209902	0.0637764	3.29122	0.000997525	0.00999729	ENSXETG00000016228		formin 2 [Source:Xenbase;Acc:XB-GENE-5955925]	fmn2	fmn2
XLOC_014166	7419.78	0.209388	0.060757	3.44633	0.000568262	0.00651549	ENSXETG00000018025	100316911	solute carrier family 22, member 23 [Source:Xenbase;Acc:XB-GENE-966989]	slc22a23	slc22a23
XLOC_044287	1383.42	0.209112	0.07474	2.79786	0.00514427	0.0340845	XLOC_044287
XLOC_011554	3933.75	0.208993	0.0694247	3.01035	0.00260943	0.0204052	ENSXETG00000017108	100170160	6-phosphofructo-2-kinase/fructose-2,6-biphosphatase 2 [Source:Xenbase;Acc:XB-GENE-981174]	pfkfb2	pfkfb2
XLOC_001057	1555.07	0.208962	0.0762656	2.73993	0.0061453	0.0387951	ENSXETG00000025400	100496894	kelch-like family member 23 [Source:Xenbase;Acc:XB-GENE-952157]	klhl23	klhl23
XLOC_001057	1555.07	0.208962	0.0762656	2.73993	0.0061453	0.0387951	ENSXETG00000018895	493318	phosphatase, orphan 2 [Source:Xenbase;Acc:XB-GENE-1002120]	phospho2	phospho2
XLOC_006700	1702.98	0.208737	0.0652065	3.20116	0.00136875	0.0126485	ENSXETG00000024064				c7orf70
XLOC_037616	1668.98	0.208708	0.0791422	2.63713	0.00836107	0.0485178	ENSXETG00000018747	100493200	fem-1 homolog c [Source:Xenbase;Acc:XB-GENE-998529]	fem1c	fem1c
XLOC_030597	1584.18	0.208689	0.0582947	3.57989	0.000343739	0.00445321	ENSXETG00000006842	548779	transmembrane protein 104 [Source:Xenbase;Acc:XB-GENE-5725015]	tmem104	tmem104
XLOC_030597	1584.18	0.208689	0.0582947	3.57989	0.000343739	0.00445321	ENSXETG00000006841
new_exon_scaffold_462_505	4717.55	0.208602	0.078375	2.66158	0.0077774	0.0460745	new_exon_scaffold_462_505
XLOC_013508	3941.08	0.208331	0.0751313	2.7729	0.005556	0.0359942	ENSXETG00000008243	100496574	mediator complex subunit 23 [Source:Xenbase;Acc:XB-GENE-1003994]	med23	med23
XLOC_037750	4399.31	0.208324	0.0757186	2.75129	0.00593618	0.0378667	ENSXETG00000022989	734117	down-regulator of transcription 1 [Source:Xenbase;Acc:XB-GENE-1000821]	dr1	dr1
XLOC_010262	4112.91	0.208264	0.0634011	3.28486	0.00102032	0.0101388	ENSXETG00000021457		tripartite motif containing 33 [Source:Xenbase;Acc:XB-GENE-1216165]	trim33	trim33
XLOC_030646	2448.99	0.208254	0.0718038	2.90032	0.00372786	0.0266924	ENSXETG00000001824	100379771	regulatory factor X-associated protein [Source:Xenbase;Acc:XB-GENE-993451]	rfxap	rfxap
XLOC_004685	5036.06	0.208148	0.0633517	3.28559	0.00101769	0.010118	ENSXETG00000008268	100124655	membrane bound O-acyltransferase domain containing 2 [Source:Xenbase;Acc:XB-GENE-960892]	mboat2	mboat2
XLOC_026597	3492.64	0.208106	0.0630801	3.29907	0.000970065	0.00977878	ENSXETG00000007097	100127639	discs, large homolog-associated protein 3 [Source:Xenbase;Acc:XB-GENE-1013367]	dlgap3	dlgap3
XLOC_021026	7139.65	0.208064	0.0666535	3.12158	0.00179885	0.0154869	ENSXETG00000022134	100493171	solute carrier family 39 (zinc transporter), member 10 [Source:Xenbase;Acc:XB-GENE-1221212]	slc39a10	slc39a10
XLOC_009593	1204.28	0.207861	0.0703859	2.95316	0.00314535	0.0234234	ENSXETG00000001226				xb-gene-5943108
XLOC_001297	2805.22	0.207641	0.0575439	3.60839	0.000308103	0.00408419	ENSXETG00000008917	100489328	low density lipoprotein receptor-related protein 6 [Source:Xenbase;Acc:XB-GENE-481820]	lrp6	lrp6
XLOC_004252	4427.93	0.207596	0.0598488	3.46868	0.000523026	0.00613002	ENSXETG00000016764	394829	ubiquilin 1 [Source:Xenbase;Acc:XB-GENE-986025]	ubqln1	ubqln1
new_exon_scaffold_440_1214	3035.8	0.207552	0.0639405	3.24603	0.00117028	0.0112732	ENSXETG00000002298		zinc finger protein 385C [Source:Xenbase;Acc:XB-GENE-6258007]	znf385c	znf385c
XLOC_022256	3764.27	0.207457	0.0589776	3.51755	0.000435553	0.00534545	ENSXETG00000025371	100486135	kelch repeat and BTB (POZ) domain containing 7 [Source:Xenbase;Acc:XB-GENE-1006056]	kbtbd7	kbtbd7
XLOC_022256	3764.27	0.207457	0.0589776	3.51755	0.000435553	0.00534545	ENSXETG00000018904		mitochondrial translational release factor 1 [Source:Xenbase;Acc:XB-GENE-991014]	mtrf1	mtrf1
XLOC_003509	3231.8	0.207383	0.061458	3.37439	0.000739808	0.00794582	ENSXETG00000016479	100216447	transient receptor potential cation channel, subfamily M, member 1 [Source:Xenbase;Acc:XB-GENE-492528]	trpm1	trpm1
XLOC_037319	10849.1	0.207318	0.0777971	2.66485	0.00770231	0.0457128	ENSXETG00000017390	100496307	translocated promoter region, nuclear basket protein [Source:Xenbase;Acc:XB-GENE-6459791]	tpr	tpr
XLOC_037319	10849.1	0.207318	0.0777971	2.66485	0.00770231	0.0457128	ENSXETG00000006892		aconitase 2, mitochondrial [Source:Xenbase;Acc:XB-GENE-1000785]	aco2	aco2
XLOC_029286	18517	0.207226	0.0584391	3.54601	0.00039111	0.00494292	ENSXETG00000012904	100137097	pumilio RNA-binding family member 1 [Source:Xenbase;Acc:XB-GENE-957401]	pum1	pum1
XLOC_029286	18517	0.207226	0.0584391	3.54601	0.00039111	0.00494292	ENSXETG00000012902	100145281	DnaJ (Hsp40) homolog, subfamily C, member 8 [Source:Xenbase;Acc:XB-GENE-946546]	dnajc8	dnajc8
XLOC_015700	1389.16	0.207214	0.0749759	2.76374	0.00571425	0.0367632	ENSXETG00000020718	100496386	WD repeat and FYVE domain containing 2 [Source:Xenbase;Acc:XB-GENE-961327]	wdfy2	wdfy2
XLOC_033221	4046.42	0.206718	0.0686399	3.01162	0.00259853	0.0203607	ENSXETG00000011587		transmembrane protein 19 [Source:Xenbase;Acc:XB-GENE-1013693]	tmem19	tmem19
XLOC_031471	5541.36	0.206569	0.0733447	2.81641	0.00485633	0.0326757	ENSXETG00000018550		enabled homolog [Source:Xenbase;Acc:XB-GENE-993747]	enah	enah
XLOC_029982	2371.62	0.206561	0.0602045	3.43098	0.000601395	0.00681478	ENSXETG00000018774	100038280	zinc finger, DHHC-type containing 6 [Source:Xenbase;Acc:XB-GENE-979137]	zdhhc6	zdhhc6
XLOC_013980	6624.83	0.206535	0.0436939	4.72685	2.28026e-06	7.92247e-05	ENSXETG00000012072	100144645	glycogen synthase kinase 3 alpha [Source:Xenbase;Acc:XB-GENE-487251]	gsk3a	gsk3a
XLOC_031763	2873.01	0.206357	0.078052	2.64385	0.00819701	0.0478633	XLOC_031763
XLOC_015833	1683.26	0.206343	0.0690643	2.98769	0.00281092	0.0215832	XLOC_015833
XLOC_017879	6538.47	0.20595	0.0769075	2.67789	0.00740875	0.0444571	ENSXETG00000016106		CASK interacting protein 1 [Source:Xenbase;Acc:XB-GENE-492082]	caskin1	caskin1
XLOC_005605	7834.75	0.205898	0.0602659	3.4165	0.000634324	0.00707761	ENSXETG00000010943	100493970	ring finger protein 44 [Source:Xenbase;Acc:XB-GENE-1017306]	rnf44	rnf44
XLOC_039361	4972.69	0.205753	0.0548511	3.75112	0.000176048	0.0026668	ENSXETG00000023881	100492300	kinesin family member 9 [Source:Xenbase;Acc:XB-GENE-995481]	kif9	kif9
XLOC_006011	1606.77	0.205321	0.0755917	2.71618	0.00660397	0.0409882	ENSXETG00000007793		abhydrolase domain containing 11 [Source:Xenbase;Acc:XB-GENE-952690]	abhd11	abhd11
XLOC_022413	5021.45	0.20526	0.0630571	3.25514	0.00113335	0.010988	ENSXETG00000010544	100038116	exportin 7 [Source:Xenbase;Acc:XB-GENE-491338]	xpo7	xpo7
XLOC_032241	11989.1	0.205218	0.0510095	4.02313	5.74299e-05	0.00110589	ENSXETG00000014757	100158539	thyroid hormone receptor interactor 12 [Source:Xenbase;Acc:XB-GENE-6071044]	trip12	trip12
XLOC_007600	8704.07	0.205073	0.0629812	3.25611	0.00112952	0.0109563	ENSXETG00000022644	100036658	F-box protein 11 [Source:Xenbase;Acc:XB-GENE-952929]	fbxo11	fbxo11
XLOC_034708	2062.53	0.204793	0.0653095	3.13573	0.00171429	0.0149835	ENSXETG00000013798	780135	CSRP2 binding protein [Source:Xenbase;Acc:XB-GENE-947246]	csrp2bp	csrp2bp
XLOC_006565	2225.57	0.204564	0.0690494	2.96257	0.00305082	0.0229116	ENSXETG00000005469	493343	Yip1 domain family, member 5 [Source:Xenbase;Acc:XB-GENE-977461]	yipf5	yipf5
XLOC_024391	5820.89	0.204562	0.0512977	3.98775	6.67029e-05	0.00125235	ENSXETG00000015750	100491617	pleckstrin homology domain containing, family O member 1 [Source:Xenbase;Acc:XB-GENE-1006512]	plekho1	plekho1
XLOC_040774	1872.07	0.204434	0.0709452	2.88158	0.00395685	0.0279832	ENSXETG00000021410	100379923	exocyst complex component 8 [Source:Xenbase;Acc:XB-GENE-995731]	exoc8	exoc8
XLOC_020752	1962.09	0.204009	0.0597552	3.41409	0.000639965	0.00711373	ENSXETG00000005415	549652	RAP2C, member of RAS oncogene family [Source:Xenbase;Acc:XB-GENE-489027]	rap2c	rap2c
XLOC_032319	2099.35	0.203837	0.0734654	2.7746	0.00552694	0.0358535	ENSXETG00000012127	394919	EF-hand domain family, member D1 [Source:Xenbase;Acc:XB-GENE-5738953]	efhd1	efhd1
XLOC_034840	2213.78	0.203545	0.0699179	2.9112	0.00360048	0.02599	ENSXETG00000000701	100124970	CCR4-NOT transcription complex, subunit 7 [Source:Xenbase;Acc:XB-GENE-969324]	cnot7	cnot7
XLOC_003501	6725.45	0.203488	0.0613062	3.3192	0.000902749	0.00923851	ENSXETG00000016478	100101699	Kruppel-like factor 13 [Source:Xenbase;Acc:XB-GENE-479837]	klf13	klf13
new_exon_scaffold_494_556	21976.9	0.203402	0.0555503	3.66159	0.000250653	0.00350591	ENSXETG00000018735		transcription factor 7-like 2 (T-cell specific, HMG-box) [Source:Xenbase;Acc:XB-GENE-485975]	tcf7l2	tcf7l2
XLOC_041576	4255.23	0.203344	0.0645468	3.15034	0.00163079	0.0144477	XLOC_041576
XLOC_032931	2222.9	0.203157	0.0551407	3.68433	0.000229301	0.00328491	ENSXETG00000026463	548827	zinc finger, DHHC-type containing 21 [Source:Xenbase;Acc:XB-GENE-855474]	zdhhc21	zdhhc21
XLOC_009211	8873.36	0.202976	0.0462153	4.39197	1.12328e-05	0.00029764	ENSXETG00000000071	100495749	Vpr (HIV-1) binding protein [Source:Xenbase;Acc:XB-GENE-6050928]	vprbp	vprbp
XLOC_023276	2712.07	0.202961	0.0729833	2.78093	0.00542038	0.0353266	ENSXETG00000011516	100495373	glutamate receptor interacting protein 2 [Source:Xenbase;Acc:XB-GENE-854056]	grip2	grip2
XLOC_002520	1519.79	0.202805	0.076306	2.65778	0.00786565	0.0463722	ENSXETG00000018409	548695	ring finger and SPRY domain containing 1 [Source:Xenbase;Acc:XB-GENE-1002344]	rspry1	rspry1
XLOC_022365	2962.7	0.202649	0.0736118	2.75294	0.00590626	0.0377048	ENSXETG00000001882	100125190	carbohydrate (chondroitin 4) sulfotransferase 11 [Source:Xenbase;Acc:XB-GENE-955998]	chst11	chst11
XLOC_021327	4811.6	0.202593	0.0735432	2.75475	0.0058737	0.037554	ENSXETG00000003447		ATPase type 13A3 [Source:Xenbase;Acc:XB-GENE-6045268]	atp13a3	atp13a3
XLOC_013191	2026.79	0.202534	0.0536928	3.77209	0.000161883	0.00250243	ENSXETG00000008548	549935	presenilin 2 [Source:Xenbase;Acc:XB-GENE-854877]	psen2	psen2
XLOC_043135	4332.15	0.202355	0.0606769	3.33495	0.000853145	0.00884679	ENSXETG00000022980	100490221	ankyrin repeat domain 50 [Source:Xenbase;Acc:XB-GENE-6045366]	ankrd50	ankrd50
XLOC_015284	1553.66	0.202002	0.0736497	2.74274	0.00609284	0.038645	ENSXETG00000004524	549485	methylmalonic aciduria (cobalamin deficiency) cblD type, with homocystinuria [Source:Xenbase;Acc:XB-GENE-973161]	mmadhc	mmadhc
XLOC_033016	3857.93	0.201958	0.0652376	3.09574	0.00196325	0.0165731	ENSXETG00000015645	780231	CLPTM1-like [Source:Xenbase;Acc:XB-GENE-942384]	clptm1l	clptm1l
XLOC_032574	2872.19	0.201801	0.0664373	3.03746	0.00238577	0.0190803	ENSXETG00000017549		GRB2-associated binding protein 1 [Source:Xenbase;Acc:XB-GENE-1008133]	gab1	gab1
XLOC_032314	6528.24	0.201463	0.0615446	3.27344	0.00106247	0.0104513	ENSXETG00000013867	779648	family with sequence similarity 168, member B [Source:Xenbase;Acc:XB-GENE-5865193]	fam168b	fam168b
XLOC_026393	4670.39	0.20114	0.068402	2.94056	0.00327617	0.0241125	ENSXETG00000011868		sortilin 1 [Source:Xenbase;Acc:XB-GENE-982637]	sort1	sort1
XLOC_030013	6420.98	0.200987	0.0669288	3.00299	0.00267339	0.0208054	ENSXETG00000002206	780114	B-cell CLL/lymphoma 11A (zinc finger protein) [Source:Xenbase;Acc:XB-GENE-486641]	bcl11a	bcl11a
XLOC_028171	4628.72	0.200954	0.0547512	3.67032	0.000242248	0.0034212	ENSXETG00000023226		RAD50 interactor 1 [Source:Xenbase;Acc:XB-GENE-982860]	rint1	rint1
XLOC_028171	4628.72	0.200954	0.0547512	3.67032	0.000242248	0.0034212	ENSXETG00000023207	549638	pseudouridylate synthase 7 (putative) [Source:Xenbase;Acc:XB-GENE-5812368]	pus7	pus7
XLOC_015736	10256.6	0.200652	0.0651148	3.08152	0.00205949	0.0171413	ENSXETG00000007529	100486041	RAP1, GTP-GDP dissociation stimulator 1 [Source:Xenbase;Acc:XB-GENE-1004455]	rap1gds1	rap1gds1
XLOC_034367	8651.67	0.200455	0.075374	2.65948	0.00782621	0.0462722	ENSXETG00000021691	100170194	mitogen-activated protein kinase 8 [Source:Xenbase;Acc:XB-GENE-1217556]	mapk8	mapk8
XLOC_015105	2980.08	0.20044	0.0736048	2.7232	0.00646538	0.0403203	ENSXETG00000002956	100158611	AMMECR1-like [Source:Xenbase;Acc:XB-GENE-5787907]	ammecr1l
XLOC_015105	2980.08	0.20044	0.0736048	2.7232	0.00646538	0.0403203	ENSXETG00000002955	549002	polymerase (RNA) II (DNA directed) polypeptide D [Source:Xenbase;Acc:XB-GENE-1004238]	polr2d	polr2d
XLOC_043021	3024.45	0.200436	0.0743039	2.69752	0.00698579	0.0426664	ENSXETG00000023935	394908	ring finger protein 121 [Source:Xenbase;Acc:XB-GENE-5888698]	rnf121	rnf121
XLOC_032908	3308.22	0.200283	0.0648048	3.09056	0.0019978	0.0167781	ENSXETG00000011684	100038096	cut-like homeobox 2 [Source:Xenbase;Acc:XB-GENE-487236]	cux2	cux2
XLOC_037214	2552.27	0.200048	0.0663007	3.01728	0.00255054	0.0200654	ENSXETG00000003036		valyl-tRNA synthetase 2, mitochondrial [Source:Xenbase;Acc:XB-GENE-6046089]	vars2	vars2
XLOC_034077	2380.96	0.199087	0.0637808	3.12142	0.00179978	0.0154881	ENSXETG00000008091	549957	AKT interacting protein [Source:Xenbase;Acc:XB-GENE-5735786]	aktip	aktip
XLOC_011010	3134.03	0.199062	0.067222	2.96127	0.00306377	0.0229773	ENSXETG00000006532	100493653	F-box protein 10 [Source:Xenbase;Acc:XB-GENE-987647]	fbxo10	fbxo10
XLOC_001588	3818.53	0.1988	0.0536088	3.70835	0.000208613	0.00304666	ENSXETG00000024997				rps6kc1
XLOC_035901	3744.82	0.198772	0.056816	3.49852	0.000467848	0.00564947	ENSXETG00000017917	100216298	decapping enzyme, scavenger [Source:Xenbase;Acc:XB-GENE-947350]	dcps	dcps
XLOC_035901	3744.82	0.198772	0.056816	3.49852	0.000467848	0.00564947	ENSXETG00000017913		ST3 beta-galactoside alpha-2,3-sialyltransferase 4 [Source:Xenbase;Acc:XB-GENE-963280]	st3gal4	st3gal4
XLOC_002324	3021.27	0.198419	0.0651984	3.04331	0.00233989	0.0187787	ENSXETG00000009317	779644	tetraspanin 5 [Source:Xenbase;Acc:XB-GENE-868310]	tspan5	tspan5
XLOC_026348	1935.25	0.197811	0.0630262	3.13856	0.00169781	0.0148528	ENSXETG00000011850	100101737	fibroblast growth factor receptor substrate 3 [Source:Xenbase;Acc:XB-GENE-478600]	frs3	frs3
new_exon_scaffold_646_1147	5153.95	0.19777	0.0743358	2.6605	0.00780251	0.0461812	ENSXETG00000010205	496794	signal recognition particle 72kDa [Source:Xenbase;Acc:XB-GENE-994739]	srp72	srp72
new_exon_scaffold_296_270	11150.5	0.1976	0.067601	2.92304	0.00346632	0.0251892	new_exon_scaffold_296_270
XLOC_020090	13231.6	0.197244	0.0612863	3.21841	0.00128902	0.0121065	ENSXETG00000018991	100126065	zinc finger, MIZ-type containing 2 [Source:Xenbase;Acc:XB-GENE-999376]	zmiz2	zmiz2
XLOC_017985	6054.11	0.196521	0.0608415	3.23006	0.00123766	0.0117353	XLOC_017985
XLOC_005057	1805.98	0.196429	0.0621403	3.16106	0.00157198	0.01408	ENSXETG00000006110		opioid growth factor receptor [Source:Xenbase;Acc:XB-GENE-997410]	ogfr	ogfr
XLOC_005057	1805.98	0.196429	0.0621403	3.16106	0.00157198	0.01408	ENSXETG00000006108		collagen, type IX, alpha 3 [Source:Xenbase;Acc:XB-GENE-997413]	col9a3	col9a3
XLOC_009283	2330.7	0.196185	0.0538092	3.64595	0.00026641	0.0036428	XLOC_009283
XLOC_004570	7476.28	0.195711	0.0575159	3.40273	0.000667154	0.00734353	ENSXETG00000017018	779951	Rho guanine nucleotide exchange factor (GEF) 12 [Source:Xenbase;Acc:XB-GENE-485387]	arhgef12	arhgef12
XLOC_043012	1778.06	0.195446	0.0738593	2.64619	0.0081404	0.0475897	ENSXETG00000023927
XLOC_012172	4314.27	0.195241	0.0723275	2.6994	0.00694641	0.0425171	ENSXETG00000004468		Gse1 coiled-coil protein [Source:Xenbase;Acc:XB-GENE-5880740]	gse1	kiaa0182
XLOC_021195	2420.96	0.19509	0.058232	3.35022	0.000807463	0.00849947	ENSXETG00000023627	394764	family with sequence similarity 175, member B [Source:Xenbase;Acc:XB-GENE-5771927]	fam175b	fam175b
XLOC_014720	4036.91	0.195024	0.0710079	2.74652	0.00602318	0.0382965	ENSXETG00000027627	448170	abhydrolase domain containing 17C [Source:Xenbase;Acc:XB-GENE-6040893]	abhd17c	fam108c1
XLOC_015167	3792.23	0.194834	0.0601747	3.23781	0.00120452	0.0115179	ENSXETG00000010415		zinc finger and BTB domain containing 10 [Source:Xenbase;Acc:XB-GENE-1021753]	zbtb10	zbtb10
XLOC_038220	2273.51	0.194751	0.0649844	2.99689	0.0027275	0.0210753	ENSXETG00000003719	100487964	CWF19-like 1, cell cycle control [Source:Xenbase;Acc:XB-GENE-995269]	cwf19l1	cwf19l1
XLOC_023997	2026.58	0.194731	0.0664097	2.93227	0.00336491	0.0246079	ENSXETG00000021530	100135128	testis expressed 261 [Source:Xenbase;Acc:XB-GENE-1006423]	tex261	tex261
XLOC_020324	3073.6	0.194627	0.0660352	2.94733	0.00320535	0.0237525	ENSXETG00000023414	780251	transcription factor 25 (basic helix-loop-helix) [Source:Xenbase;Acc:XB-GENE-478622]	tcf25	tcf25
XLOC_019013	7152.75	0.193908	0.0517196	3.74922	0.000177385	0.0026746	ENSXETG00000002339	100491000	zinc finger protein 423 [Source:Xenbase;Acc:XB-GENE-490169]	znf423	znf423
XLOC_011637	1647.48	0.193733	0.0650229	2.97946	0.00288759	0.0219646	ENSXETG00000018208	780332	chromosome 2 open reading frame 44 [Source:Xenbase;Acc:XB-GENE-5729803]	c2orf44	c2orf44
XLOC_015224	3298.49	0.19344	0.0640924	3.01814	0.00254332	0.0200407	ENSXETG00000012644	595034	TAR (HIV-1) RNA binding protein 2 [Source:Xenbase;Acc:XB-GENE-491800]	tarbp2	tarbp2
XLOC_037003	3482.24	0.193185	0.0574569	3.36226	0.000773066	0.00822161	ENSXETG00000011995		exocyst complex component 5 [Source:Xenbase;Acc:XB-GENE-971692]	exoc5	exoc5
XLOC_023036	24152.4	0.193115	0.0650214	2.97003	0.00297775	0.0224927	ENSXETG00000018853	100496123	RAB3C, member RAS oncogene family [Source:Xenbase;Acc:XB-GENE-494770]	rab3c	rab3c
XLOC_009889	1755.06	0.192873	0.0675193	2.85655	0.00428266	0.0297063	ENSXETG00000018651		zinc finger protein 281 [Source:Xenbase;Acc:XB-GENE-5933312]	znf281	znf281
XLOC_031109	2568.72	0.19259	0.0554784	3.47145	0.000517654	0.00607435	ENSXETG00000011442		CTAGE family, member 5 [Source:Xenbase;Acc:XB-GENE-993630]	ctage5
XLOC_031109	2568.72	0.19259	0.0554784	3.47145	0.000517654	0.00607435	ENSXETG00000011441				mia2
XLOC_031328	1621.89	0.192562	0.0612423	3.14426	0.00166508	0.0146518	ENSXETG00000006428	100170473	pannexin 1 [Source:Xenbase;Acc:XB-GENE-993672]	panx1	panx1
XLOC_028888	1998	0.192475	0.0715952	2.68838	0.00718001	0.0435313	ENSXETG00000021102	100493178	lymphoid enhancer-binding factor 1 [Source:Xenbase;Acc:XB-GENE-485517]	lef1	lef1
new_exon_scaffold_36_791	5774.28	0.192418	0.0594569	3.23626	0.00121109	0.011575	new_exon_scaffold_36_791
XLOC_020340	3507.55	0.191953	0.0715849	2.68148	0.00732983	0.044119	ENSXETG00000023423	100124797	increased sodium tolerance 1 homolog [Source:Xenbase;Acc:XB-GENE-1012892]	ist1	kiaa0174
XLOC_013604	9120.57	0.191697	0.0594996	3.22183	0.00127376	0.0119868	ENSXETG00000014365	733921	amino-terminal enhancer of split [Source:Xenbase;Acc:XB-GENE-868117]	aes	aes
XLOC_014573	5049.71	0.191484	0.0644923	2.96909	0.00298678	0.0225522	XLOC_014573
new_exon_scaffold_269_401	1882.24	0.191479	0.070777	2.70538	0.00682255	0.0419846	new_exon_scaffold_269_401
XLOC_003726	6040.53	0.191451	0.0532037	3.59846	0.000320106	0.00420334	ENSXETG00000011985	100486160	autophagy related 9B [Source:Xenbase;Acc:XB-GENE-6257562]	atg9b	atg9b
XLOC_022071	3443.36	0.190483	0.0633504	3.00683	0.00263991	0.0206105	ENSXETG00000025673				xb-gene-5959263
XLOC_009047	6018.14	0.190445	0.0648986	2.93451	0.00334076	0.024474	ENSXETG00000014368	549882	zinc finger, AN1-type domain 5 [Source:Xenbase;Acc:XB-GENE-966583]	zfand5	zfand5
XLOC_024079	2705.75	0.189795	0.0653622	2.90375	0.00368728	0.026499	ENSXETG00000000301	100216188	vacuolar protein sorting 39 homolog [Source:Xenbase;Acc:XB-GENE-982373]	vps39	vps39
XLOC_032159	5884.63	0.189436	0.0656643	2.88492	0.00391516	0.0277285	ENSXETG00000012601	548479	acyl-CoA oxidase 1, palmitoyl [Source:Xenbase;Acc:XB-GENE-1008078]	acox1	acox1
XLOC_005621	3472.93	0.189433	0.0694006	2.72956	0.00634192	0.0397408	ENSXETG00000014293	100487780	eukaryotic translation initiation factor 2B, subunit 5 epsilon, 82kDa [Source:Xenbase;Acc:XB-GENE-986286]	eif2b5	eif2b5
XLOC_024872	3003.62	0.189212	0.0559861	3.37962	0.000725849	0.00784335	ENSXETG00000017817	100124306	zinc finger protein 711 [Source:Xenbase;Acc:XB-GENE-956382]	znf711	znf711
XLOC_038207	15622.1	0.18919	0.0708477	2.67037	0.00757671	0.0451754	ENSXETG00000026842	549887	guanine nucleotide binding protein (G protein), gamma 7 [Source:Xenbase;Acc:XB-GENE-969601]	gng7	gng7
XLOC_022447	2258.24	0.189005	0.0685147	2.75861	0.00580479	0.0372353	ENSXETG00000009003		BCL2-associated athanogene 4 [Source:Xenbase;Acc:XB-GENE-1010831]	bag4	bag4
XLOC_023148	8994.28	0.188157	0.0538397	3.49476	0.000474487	0.00571468	ENSXETG00000011279
XLOC_023148	8994.28	0.188157	0.0538397	3.49476	0.000474487	0.00571468	ENSXETG00000004791		Nipped-B homolog [Source:Xenbase;Acc:XB-GENE-853274]	nipbl	nipbl
XLOC_001187	8436.13	0.186972	0.0666419	2.80562	0.00502192	0.0334897	ENSXETG00000020695	100493385	AT rich interactive domain 1A (SWI-like) [Source:Xenbase;Acc:XB-GENE-492490]	arid1a	arid1a
XLOC_001187	8436.13	0.186972	0.0666419	2.80562	0.00502192	0.0334897	ENSXETG00000012330	100125146	SH3 domain binding glutamate-rich protein like 3 [Source:Xenbase;Acc:XB-GENE-965976]	sh3bgrl3
XLOC_037263	3492.55	0.18692	0.0515874	3.62336	0.000290801	0.00390789	ENSXETG00000014657	394840	solute carrier family 25, member 30 [Source:Xenbase;Acc:XB-GENE-995074]	slc25a30	slc25a30
XLOC_008987	5144.07	0.186641	0.0592124	3.15206	0.00162125	0.0144024	ENSXETG00000016687	100495587	cadherin 6, type 2, K-cadherin (fetal kidney) [Source:Xenbase;Acc:XB-GENE-484592]	cdh6	cdh6
XLOC_026541	6203.39	0.186373	0.0688225	2.70802	0.0067686	0.0417579	ENSXETG00000013600	394630	adaptor-related protein complex 1, mu 1 subunit [Source:Xenbase;Acc:XB-GENE-1006856]	ap1m1	ap1m1
new_exon_scaffold_38_931	6501.24	0.186153	0.0606203	3.0708	0.00213484	0.0175959	ENSXETG00000021445		chromodomain helicase DNA binding protein 6 [Source:Xenbase;Acc:XB-GENE-5964535]	chd6	chd6
XLOC_033349	7246.8	0.185929	0.0706906	2.63019	0.00853379	0.0492699	ENSXETG00000011594	100101681	nuclear receptor subfamily 2, group F, member 1 [Source:Xenbase;Acc:XB-GENE-480018]	nr2f1	nr2f1
XLOC_041995	3845.73	0.18574	0.0702435	2.64423	0.00818765	0.047823	ENSXETG00000000516		kelch-like family member 20 [Source:Xenbase;Acc:XB-GENE-960635]	klhl20	klhl20
XLOC_014284	1581.2	0.18528	0.0644952	2.87277	0.00406895	0.0286101	ENSXETG00000014807	549400	thioredoxin-like 4A [Source:Xenbase;Acc:XB-GENE-1004157]	txnl4a	txnl4a
XLOC_016716	2042.28	0.18465	0.0701355	2.63276	0.00846952	0.0490002	ENSXETG00000021312	496947	cell division cycle 40 [Source:Xenbase;Acc:XB-GENE-954563]	cdc40	cdc40
XLOC_043185	7131.14	0.18453	0.0686754	2.687	0.0072098	0.0436522	ENSXETG00000000473		bridging integrator 1 [Source:Xenbase;Acc:XB-GENE-979735]	bin1	bin1
XLOC_029154	4889.17	0.184072	0.0569542	3.23193	0.00122956	0.0117051	ENSXETG00000013007	493237	UDP-glucose pyrophosphorylase 2 [Source:Xenbase;Acc:XB-GENE-974407]	ugp2	ugp2
XLOC_002712	2703.81	0.183814	0.0613904	2.99417	0.00275188	0.0212133	XLOC_002712
XLOC_034015	7192.81	0.183773	0.067396	2.72676	0.00639603	0.039955	ENSXETG00000025004	549794	integrin alpha FG-GAP repeat containing 1 [Source:Xenbase;Acc:XB-GENE-5735764]	itfg1
XLOC_034015	7192.81	0.183773	0.067396	2.72676	0.00639603	0.039955	ENSXETG00000003917				itfg1
XLOC_024613	1750.03	0.18282	0.0664276	2.75217	0.00592024	0.0377773	ENSXETG00000007419	407904	ERGIC and golgi 3 [Source:Xenbase;Acc:XB-GENE-941877]	ergic3	ergic3
XLOC_034470	11870.8	0.182756	0.0359006	5.09062	3.56904e-07	1.66316e-05	ENSXETG00000008132		ankyrin repeat domain 17 [Source:Xenbase;Acc:XB-GENE-994421]	ankrd17	ankrd17
XLOC_020066	4788.61	0.182436	0.0559297	3.26189	0.00110672	0.0108049	ENSXETG00000004319	100158578	StAR-related lipid transfer (START) domain containing 7 [Source:Xenbase;Acc:XB-GENE-981983]	stard7	stard7
XLOC_037262	1890.89	0.181755	0.0547018	3.32265	0.000891655	0.0091634	ENSXETG00000014651	100497861	component of oligomeric golgi complex 3 [Source:Xenbase;Acc:XB-GENE-855843]	cog3	cog3
XLOC_039650	3976.2	0.181672	0.0614052	2.95857	0.0030907	0.0231134	ENSXETG00000023186	549477	derlin 1 [Source:Xenbase;Acc:XB-GENE-1009211]	derl1	derl1
XLOC_016639	38197.7	0.181411	0.0682824	2.65678	0.00788913	0.0464645	ENSXETG00000015713	493522	calmodulin 2 (phosphorylase kinase, delta) [Source:Xenbase;Acc:XB-GENE-1014640]	calm2	calm2
XLOC_016639	38197.7	0.181411	0.0682824	2.65678	0.00788913	0.0464645	ENSXETG00000015699	613093	cytochrome c oxidase subunit VIIa polypeptide 2 like [Source:Xenbase;Acc:XB-GENE-981642]	cox7a2l	cox7a2l
XLOC_012341	3752.74	0.179975	0.0649342	2.77166	0.00557712	0.036107	ENSXETG00000004541		ER degradation enhancer, mannosidase alpha-like 3 [Source:Xenbase;Acc:XB-GENE-5811499]	edem3	edem3
XLOC_038219	5423.05	0.179514	0.0606604	2.95933	0.00308313	0.0230656	ENSXETG00000003718	549104	cyclin G associated kinase [Source:Xenbase;Acc:XB-GENE-5893404]	gak	gak
XLOC_038462	3142.63	0.179213	0.0648384	2.764	0.00570982	0.0367469	ENSXETG00000005662
XLOC_029988	2717.51	0.179082	0.0554212	3.23129	0.00123231	0.0117079	XLOC_029988
XLOC_023184	2419.23	0.178965	0.0621185	2.88102	0.00396387	0.0280125	ENSXETG00000022225		upstream transcription factor 2, c-fos interacting [Source:Xenbase;Acc:XB-GENE-991243]	usf2	usf2
XLOC_017979	6409.95	0.178637	0.0588545	3.03524	0.00240348	0.0191928	ENSXETG00000020020	549837	autocrine motility factor receptor, E3 ubiquitin protein ligase [Source:Xenbase;Acc:XB-GENE-923086]	amfr	amfr
XLOC_034070	1761.71	0.178325	0.0635827	2.80461	0.00503768	0.033549	ENSXETG00000007674		ring finger and WD repeat domain 3 [Source:Xenbase;Acc:XB-GENE-6041816]	rfwd3	rfwd3
XLOC_038205	4266.15	0.178214	0.0603729	2.95188	0.00315841	0.0234938	ENSXETG00000003715	100124712	solute carrier family 39 (zinc transporter), member 3 [Source:Xenbase;Acc:XB-GENE-969593]	slc39a3	slc39a3
XLOC_007463	5653.4	0.178194	0.0660147	2.69931	0.00694828	0.0425171	ENSXETG00000015615	100101689	CCCTC-binding factor (zinc finger protein) [Source:Xenbase;Acc:XB-GENE-862914]	ctcf	ctcf
XLOC_009197	4524.64	0.178004	0.0505502	3.52133	0.000429384	0.00529302	ENSXETG00000000091	493568	BRCA1 associated protein-1 (ubiquitin carboxy-terminal hydrolase) [Source:Xenbase;Acc:XB-GENE-494978]	bap1	bap1
XLOC_044103	2098.97	0.177967	0.0612226	2.90688	0.00365051	0.0262638	ENSXETG00000010677	100135095	UV-stimulated scaffold protein A [Source:Xenbase;Acc:XB-GENE-5833232]	uvssa	kiaa1530
XLOC_018167	9316.35	0.177746	0.0664596	2.6745	0.00748403	0.0447575	ENSXETG00000023298	100496225	clavesin 2 [Source:Xenbase;Acc:XB-GENE-1005080]	clvs2	clvs2
XLOC_003978	1931.06	0.177687	0.0674414	2.63468	0.00842162	0.0487665	ENSXETG00000013326	100496531	kelch-like family member 36 [Source:Xenbase;Acc:XB-GENE-6040065]	klhl36	klhl36
XLOC_022490	3086.87	0.177651	0.0663459	2.67764	0.00741419	0.04447	ENSXETG00000016788	448741	polymerase (DNA directed), beta [Source:Xenbase;Acc:XB-GENE-999698]	polb	polb
XLOC_028070	1201.02	0.177614	0.0624559	2.84384	0.0044574	0.0305803	ENSXETG00000016739		zinc finger protein 653 [Source:Xenbase;Acc:XB-GENE-1021706]	znf653	znf653
XLOC_019568	3539.8	0.177567	0.0607046	2.92511	0.00344339	0.0250505	ENSXETG00000015267	549877	ubiquitin-like 7 [Source:Xenbase;Acc:XB-GENE-955340]	ubl7	ubl7
XLOC_008594	1809.19	0.177495	0.065386	2.71458	0.006636	0.0411609	ENSXETG00000007705	100493545	ATP-binding cassette, sub-family D (ALD), member 1 [Source:Xenbase;Acc:XB-GENE-953036]	abcd1	abcd1
XLOC_042768	3486.94	0.177324	0.0527208	3.36346	0.000769707	0.00819481	XLOC_042768
XLOC_029189	4804.41	0.177213	0.0496128	3.57192	0.000354375	0.00457641	ENSXETG00000020571	100170600	beta-1,4-glucuronyltransferase 1 [Source:Xenbase;Acc:XB-GENE-1007367]	b4gat1	b3gnt1
XLOC_013399	7918.91	0.176955	0.064814	2.7302	0.00632956	0.0396888	ENSXETG00000000436	549834	mitogen-activated protein kinase 12 [Source:Xenbase;Acc:XB-GENE-485782]	mapk12	mapk12
XLOC_027645	2134.63	0.176682	0.0604438	2.92309	0.0034658	0.0251892	ENSXETG00000014622	100486536	transmembrane 9 superfamily member 1 [Source:Xenbase;Acc:XB-GENE-992446]	tm9sf1	tm9sf1
XLOC_011307	2932.09	0.176383	0.0593298	2.97293	0.00294969	0.022298	ENSXETG00000019485	493292	SEC14-like lipid binding 5 [Source:Xenbase;Acc:XB-GENE-953433]	sec14l5	sec14l5
XLOC_022427	3894.09	0.176352	0.0623678	2.82762	0.00468957	0.0318168	ENSXETG00000016807	100170573	glycerol-3-phosphate acyltransferase 4 [Source:Xenbase;Acc:XB-GENE-999686]	gpat4	agpat6.1
XLOC_033360	13722.7	0.175946	0.0655804	2.6829	0.00729865	0.0439992	ENSXETG00000023880	394547	repulsive guidance molecule family member b [Source:Xenbase;Acc:XB-GENE-868420]	rgmb	rgmb
XLOC_017851	2047.55	0.175925	0.0603866	2.91331	0.0035762	0.0258434	ENSXETG00000010336	100216058	phosphatidylinositol glycan anchor biosynthesis, class Q [Source:Xenbase;Acc:XB-GENE-5867565]	pigq	pigq
XLOC_010865	9731.37	0.175219	0.0572614	3.05998	0.0022135	0.0180237	ENSXETG00000026884				mprip
XLOC_035981	18339.6	0.174866	0.0569527	3.07038	0.00213789	0.0176137	ENSXETG00000022940		single stranded DNA binding protein 4 [Source:Xenbase;Acc:XB-GENE-994793]	ssbp4	ssbp4
XLOC_020777	12357.8	0.174234	0.0560336	3.10946	0.00187432	0.0159399	ENSXETG00000018284	100498460	Rho GTPase activating protein 35 [Source:Xenbase;Acc:XB-GENE-999477]	arhgap35	grlf1
XLOC_007604	1982.56	0.174194	0.065404	2.66336	0.00773655	0.0458603	ENSXETG00000022652	100493219	protein phosphatase 1, regulatory subunit 21 [Source:Xenbase;Acc:XB-GENE-986658]	ppp1r21	klraq1
XLOC_020309	6414.11	0.174124	0.0611616	2.84695	0.00441401	0.0303906	ENSXETG00000017858	496418	cytochrome b5 type B (outer mitochondrial membrane) [Source:Xenbase;Acc:XB-GENE-1016087]	cyb5b	cyb5b
XLOC_032758	3601.99	0.174024	0.0583676	2.98151	0.00286826	0.0219088	ENSXETG00000015038	100216289	NPL4 homolog, ubiquitin recognition factor [Source:Xenbase;Acc:XB-GENE-958208]	nploc4	nploc4
XLOC_012047	5126.03	0.173918	0.059047	2.94542	0.00322518	0.0238335	ENSXETG00000019670	496562	proteasome (prosome, macropain) assembly chaperone 2 [Source:Xenbase;Acc:XB-GENE-1003808]	psmg2
XLOC_000129	3459.65	0.173381	0.0602886	2.87586	0.00402933	0.0283724	ENSXETG00000004585	100127879	ubiquitin specific peptidase 46 [Source:Xenbase;Acc:XB-GENE-5749343]	usp46	usp46
XLOC_041631	5374.62	0.173336	0.0625729	2.77015	0.00560305	0.0362269	XLOC_041631
XLOC_011639	2104.62	0.173285	0.0622797	2.78236	0.00539646	0.0351983	ENSXETG00000018204	550003	splicing factor 3b, subunit 6, 14kDa [Source:Xenbase;Acc:XB-GENE-972887]	sf3b6	sf3b14
XLOC_037323	9925.38	0.171652	0.0435707	3.93962	8.16122e-05	0.00146872	ENSXETG00000017448	548843	coiled-coil domain containing 134 [Source:Xenbase;Acc:XB-GENE-951215]	ccdc134	ccdc134
XLOC_002748	8610.71	0.171429	0.0560348	3.05934	0.00221827	0.0180475	XLOC_002748
XLOC_006964	4516.55	0.171285	0.0430388	3.97978	6.89793e-05	0.00128643	ENSXETG00000012965	448518	chromosome 17 open reading frame 85 [Source:Xenbase;Acc:XB-GENE-5831122]	c17orf85	c17orf85
XLOC_009912	2872.09	0.170721	0.0529132	3.22643	0.00125344	0.0118521	ENSXETG00000027799	394599	speckle-type POZ protein [Source:Xenbase;Acc:XB-GENE-1003310]	spop	spop
XLOC_017840	5567.96	0.170626	0.0619611	2.75376	0.00589153	0.0376433	ENSXETG00000024439	548710	RNA binding protein S1, serine-rich domain [Source:Xenbase;Acc:XB-GENE-941526]	rnps1	rnps1
XLOC_018572	9588.64	0.170458	0.0596112	2.85949	0.00424318	0.0294743	ENSXETG00000017972	100490027	receptor accessory protein 1 [Source:HGNC Symbol;Acc:HGNC:25786]	REEP1	reep1
XLOC_020460	3004.89	0.170244	0.0549792	3.09651	0.00195814	0.0165518	ENSXETG00000019278
XLOC_020460	3004.89	0.170244	0.0549792	3.09651	0.00195814	0.0165518	ENSXETG00000019277		KIAA0100 [Source:HGNC Symbol;Acc:HGNC:28960]	KIAA0100	kiaa0100
XLOC_045209	10067.7	0.170067	0.0519963	3.27075	0.00107263	0.0105247	ENSXETG00000017697		baculoviral IAP repeat containing 6 [Source:Xenbase;Acc:XB-GENE-1001894]	birc6	birc6
XLOC_006872	15478.9	0.169611	0.0639753	2.65119	0.00802087	0.0471283	ENSXETG00000001207	549843	BRI3 binding protein [Source:Xenbase;Acc:XB-GENE-943691]	bri3bp	bri3bp
XLOC_039095	3593.47	0.169073	0.0626077	2.70052	0.00692314	0.0424698	ENSXETG00000012173		coiled-coil domain containing 9 [Source:Xenbase;Acc:XB-GENE-5900021]	ccdc9	ccdc9
XLOC_007318	4554.27	0.16906	0.0621823	2.71877	0.00655246	0.0407203	ENSXETG00000017883	548989	sushi domain containing 6 [Source:Xenbase;Acc:XB-GENE-986596]	susd6	kiaa0247
XLOC_014510	4739.79	0.168001	0.0478963	3.5076	0.000452165	0.00551121	ENSXETG00000020292	496586	SMAD family member 2 [Source:Xenbase;Acc:XB-GENE-482930]	smad2	smad2
XLOC_016775	4396.92	0.167821	0.0581447	2.88627	0.00389842	0.0276414	ENSXETG00000007234	548925	RAB24, member RAS oncogene family [Source:Xenbase;Acc:XB-GENE-491489]	rab24	rab24
XLOC_020792	3818.97	0.167081	0.0609498	2.74129	0.00611986	0.0387221	ENSXETG00000019084		protein phosphatase 1, regulatory subunit 37 [Source:Xenbase;Acc:XB-GENE-940153]	ppp1r37	lrrc68
XLOC_042767	3966.03	0.16675	0.0508462	3.2795	0.00103991	0.0102916	ENSXETG00000006340	594948	HMG box domain containing 4 [Source:Xenbase;Acc:XB-GENE-951781]	hmgxb4	hmgxb4
XLOC_005966	2151.62	0.166612	0.0585788	2.84424	0.00445181	0.030554	ENSXETG00000010196				cxorf23
XLOC_023236	4037.8	0.166542	0.0526703	3.16196	0.0015671	0.014061	ENSXETG00000009445		G protein-coupled receptor kinase interacting ArfGAP 1 [Source:Xenbase;Acc:XB-GENE-956125]	git1	git1
XLOC_021405	2911.1	0.165809	0.0555028	2.98739	0.00281369	0.0215861	ENSXETG00000005442		protein phosphatase 2, regulatory subunit B, delta [Source:Xenbase;Acc:XB-GENE-940312]	ppp2r2d	ppp2r2d
XLOC_033699	6834.04	0.164738	0.0583963	2.82104	0.00478688	0.0323309	ENSXETG00000012837		ubiquitin-conjugating enzyme E2K [Source:Xenbase;Acc:XB-GENE-983372]	ube2k	ube2k
XLOC_016142	2418.13	0.163711	0.059585	2.74752	0.00600483	0.0382047	ENSXETG00000011399	100489683	SH3 and PX domains 2A [Source:Xenbase;Acc:XB-GENE-494722]	sh3pxd2a	sh3pxd2a
XLOC_010380	2114.32	0.163461	0.0535681	3.05147	0.00227725	0.018406	XLOC_010380
XLOC_043606	10934.8	0.163411	0.0446281	3.66162	0.000250627	0.00350591	ENSXETG00000016996	780031	solute carrier family 12 (potassium/chloride transporter), member 6 [Source:Xenbase;Acc:XB-GENE-960699]	slc12a6	slc12a6
XLOC_043606	10934.8	0.163411	0.0446281	3.66162	0.000250627	0.00350591	ENSXETG00000016419	549581	THO complex 5 [Source:Xenbase;Acc:XB-GENE-1015168]	thoc5	thoc5
XLOC_013776	1444.14	0.16295	0.0620611	2.62565	0.00864844	0.0497406	ENSXETG00000027330	448492	U-box domain containing 5 [Source:Xenbase;Acc:XB-GENE-973070]	ubox5	ubox5
XLOC_003364	7600.67	0.162712	0.0608632	2.6734	0.00750856	0.0448767	XLOC_003364
XLOC_025388	4711.71	0.162221	0.0551337	2.94232	0.00325766	0.0240034	ENSXETG00000020338	100491675	transmembrane anterior posterior transformation 1 [Source:Xenbase;Acc:XB-GENE-5742749]	tapt1	tapt1
XLOC_026664	4392.65	0.161842	0.0555976	2.91095	0.00360333	0.026001	ENSXETG00000022054	100216057	lysocardiolipin acyltransferase 1 [Source:Xenbase;Acc:XB-GENE-5993059]	lclat1	lclat1
XLOC_032673	3138.58	0.161546	0.0557461	2.89788	0.00375696	0.0268811	ENSXETG00000007398	549166	coiled-coil domain containing 126 [Source:Xenbase;Acc:XB-GENE-971601]	ccdc126	ccdc126
XLOC_010447	9725.94	0.161441	0.0577483	2.7956	0.00518032	0.0342189	ENSXETG00000026938	394539	signal peptide peptidase like 3 [Source:Xenbase;Acc:XB-GENE-949275]	sppl3	sppl3
XLOC_005880	12358.2	0.161115	0.0512286	3.14502	0.00166073	0.0146399	ENSXETG00000021624	394712	DnaJ (Hsp40) homolog, subfamily B, member 6 [Source:Xenbase;Acc:XB-GENE-972413]	dnajb6	dnajb6
XLOC_020787	7603.74	0.160282	0.046006	3.48394	0.000494099	0.00588997	ENSXETG00000019104	100491038	MAP/microtubule affinity-regulating kinase 4 [Source:Xenbase;Acc:XB-GENE-6042140]	mark4	mark4
XLOC_008287	3727.79	0.159672	0.0490609	3.25457	0.00113565	0.0110048	ENSXETG00000017990	100489200	protein tyrosine phosphatase, non-receptor type 9 [Source:Xenbase;Acc:XB-GENE-5815286]	ptpn9	ptpn9
XLOC_040615	18714.2	0.157676	0.0452697	3.48303	0.000495774	0.00590274	ENSXETG00000017114	733926	doublecortin-like kinase 2 [Source:Xenbase;Acc:XB-GENE-960590]	dclk2	dclk2
XLOC_016060	18693.5	0.157381	0.0516065	3.04964	0.00229119	0.0184791	ENSXETG00000008408	448161	calnexin [Source:Xenbase;Acc:XB-GENE-5735140]	canx	clgn
XLOC_036103	8635.12	0.156783	0.0534101	2.93546	0.0033305	0.0244489	ENSXETG00000019853		adaptor-related protein complex 1, gamma 1 subunit [Source:Xenbase;Acc:XB-GENE-983618]	ap1g1	ap1g1
XLOC_011280	4740.35	0.156051	0.0583827	2.6729	0.00751997	0.0449036	XLOC_011280
XLOC_008796	3609.3	0.155274	0.0524551	2.96013	0.00307508	0.023023	ENSXETG00000003357	613061	transmembrane and ubiquitin-like domain containing 2 [Source:Xenbase;Acc:XB-GENE-5955419]	tmub2	tmub2
XLOC_042517	5151.26	0.155158	0.0572305	2.71111	0.00670587	0.0414889	ENSXETG00000011951	779468	ring finger protein 20, E3 ubiquitin protein ligase [Source:Xenbase;Acc:XB-GENE-5746936]	rnf20	rnf20
XLOC_028406	3248.43	0.155151	0.0509209	3.04691	0.00231208	0.0185861	ENSXETG00000024095		C-type lectin domain family 16, member A [Source:Xenbase;Acc:XB-GENE-1018324]	clec16a	clec16a
XLOC_036660	3828.63	0.155137	0.050296	3.08448	0.00203909	0.0170296	XLOC_036660
XLOC_023685	6051.79	0.154837	0.0573235	2.70111	0.00691082	0.0424243	ENSXETG00000005153		inositol 1,4,5-trisphosphate receptor, type 1 [Source:Xenbase;Acc:XB-GENE-920765]	itpr1	itpr1
XLOC_000059	2299.13	0.154074	0.0581493	2.64963	0.00805791	0.0472422	ENSXETG00000009192	548953	ring finger and WD repeat domain 2, E3 ubiquitin protein ligase [Source:Xenbase;Acc:XB-GENE-1014311]	rfwd2	rfwd2
XLOC_014027	10449.3	0.15357	0.0468999	3.27442	0.0010588	0.010438	ENSXETG00000002954		SMG1 phosphatidylinositol 3-kinase-related kinase [Source:Xenbase;Acc:XB-GENE-489705]	smg1	smg1
XLOC_035693	3538.61	0.153193	0.0475073	3.22463	0.00126137	0.0119099	XLOC_035693
XLOC_014036	21962.5	0.152929	0.0510028	2.99844	0.00271364	0.0210014	ENSXETG00000021763	100145300	tweety family member 3 [Source:Xenbase;Acc:XB-GENE-941472]	ttyh3	ttyh3
XLOC_032243	3503.05	0.152284	0.0533918	2.85221	0.0043417	0.0300198	ENSXETG00000014759	100485427	phosphotyrosine interaction domain containing 1 [Source:Xenbase;Acc:XB-GENE-960454]	pid1	pid1
XLOC_023830	10402.2	0.150259	0.0459246	3.27187	0.0010684	0.010499	ENSXETG00000006647		immunoglobulin superfamily, DCC subclass, member 4 [Source:Xenbase;Acc:XB-GENE-991425]	igdcc4	igdcc4
XLOC_000511	5845.11	0.150232	0.0497047	3.0225	0.00250699	0.0198184	ENSXETG00000004327	549487	family with sequence similarity 199, X-linked [Source:Xenbase;Acc:XB-GENE-965912]	fam199x	fam199x
XLOC_009977	5493.99	0.149941	0.0484718	3.09336	0.00197905	0.0166636	ENSXETG00000004193		syntaxin 16 [Source:Xenbase;Acc:XB-GENE-5943021]	stx16	stx16
XLOC_036985	14873.3	0.149498	0.0534717	2.79583	0.0051767	0.0342065	ENSXETG00000016952	548912	protein phosphatase, Mg2+/Mn2+ dependent, 1A [Source:Xenbase;Acc:XB-GENE-852654]	ppm1a	ppm1a
XLOC_011523	3208.24	0.149094	0.0548626	2.71758	0.00657615	0.0408416	ENSXETG00000012880	100145196	golgi-associated PDZ and coiled-coil motif containing [Source:Xenbase;Acc:XB-GENE-5857191]	gopc	gopc
XLOC_012535	6321.37	0.148647	0.0555562	2.67561	0.00745933	0.0446645	ENSXETG00000001355	394570	neuronal calcium sensor 1 [Source:Xenbase;Acc:XB-GENE-953740]	ncs1	ncs1
XLOC_035885	6876.84	0.14729	0.0550776	2.67423	0.00749009	0.04478	ENSXETG00000020309	100216199	CAS1 domain containing 1 [Source:Xenbase;Acc:XB-GENE-994775]	casd1	casd1
XLOC_037613	16259.5	0.14475	0.0486164	2.9774	0.00290709	0.0220613	ENSXETG00000018720	100493034	sema domain, transmembrane domain (TM), and cytoplasmic domain, (semaphorin) 6A [Source:Xenbase;Acc:XB-GENE-980417]	sema6a	sema6a
XLOC_016198	5246.12	0.143725	0.0481788	2.98317	0.00285283	0.0218404	ENSXETG00000021356	496481	rabaptin, RAB GTPase binding effector protein 1 [Source:Xenbase;Acc:XB-GENE-967240]	rabep1	rabep1
XLOC_038417	4042.53	0.143072	0.0471943	3.03155	0.00243302	0.0193743	XLOC_038417
XLOC_006981	3451.83	0.142711	0.0502438	2.84038	0.00450602	0.0308393	ENSXETG00000001022	493220	transmembrane protein 248 [Source:Xenbase;Acc:XB-GENE-5803741]	tmem248	c7orf42
XLOC_038333	4879.99	0.142666	0.053176	2.68291	0.00729848	0.0439992	ENSXETG00000010731	394938	ribosomal protein S6 kinase, 70kDa, polypeptide 1 [Source:Xenbase;Acc:XB-GENE-482409]	rps6kb1	rps6kb1
XLOC_003062	4797.68	0.142023	0.0428631	3.31342	0.000921621	0.00938246	ENSXETG00000018737	100101764	mitogen-activated protein kinase kinase kinase 7 [Source:Xenbase;Acc:XB-GENE-481530]	map3k7	map3k7
XLOC_001815	4582.23	0.141441	0.0473471	2.98732	0.00281435	0.0215861	ENSXETG00000013412	448024	polymerase (DNA-directed), delta interacting protein 3 [Source:Xenbase;Acc:XB-GENE-952215]	poldip3	poldip3
XLOC_034209	3331.15	0.140622	0.0529602	2.65524	0.00792529	0.0466393	ENSXETG00000009388	100145670	F-box and WD repeat domain containing 7, E3 ubiquitin protein ligase [Source:Xenbase;Acc:XB-GENE-1000486]	fbxw7	fbxw7
XLOC_042482	2638.49	0.14042	0.0528148	2.65873	0.00784369	0.0462846	ENSXETG00000027371
XLOC_042482	2638.49	0.14042	0.0528148	2.65873	0.00784369	0.0462846	ENSXETG00000000453	549181	trafficking protein particle complex 13 [Source:Xenbase;Acc:XB-GENE-5802753]	trappc13	c5orf44
XLOC_033476	5654.92	0.138972	0.0482762	2.87868	0.00399345	0.0281705	ENSXETG00000027594		male-specific lethal 1 homolog [Source:Xenbase;Acc:XB-GENE-994170]	msl1	msl1
XLOC_000667	11159.9	0.122859	0.0393161	3.12491	0.00177861	0.0153805	ENSXETG00000005211		myosin 9a [Source:Xenbase;Acc:XB-GENE-492474]	myo9a	myo9a
XLOC_019124	9942.51	0.119612	0.0414214	2.88768	0.00388095	0.0275988	ENSXETG00000001291	448411	mbt domain containing 1 [Source:Xenbase;Acc:XB-GENE-949653]	mbtd1	mbtd1
XLOC_019124	9942.51	0.119612	0.0414214	2.88768	0.00388095	0.0275988	ENSXETG00000001288	394689	casein kinase 1, delta [Source:Xenbase;Acc:XB-GENE-5733929]	csnk1d	csnk1d
XLOC_014331	12068	-0.114677	0.0428993	-2.67317	0.00751392	0.044895	ENSXETG00000012569	594903	heterogeneous nuclear ribonucleoprotein D (AU-rich element RNA binding protein 1, 37kDa) [Source:Xenbase;Acc:XB-GENE-988375]	hnrnpd	hnrnpd
XLOC_003795	4574.18	-0.124004	0.044341	-2.79661	0.0051642	0.0341683	ENSXETG00000002026	100125088	matrix metallopeptidase 17 (membrane-inserted) [Source:Xenbase;Acc:XB-GENE-963679]	mmp17	mmp17
XLOC_023243	13644.8	-0.126653	0.0446163	-2.83871	0.00452967	0.0309794	ENSXETG00000014349				np_001011034.1
XLOC_034060	81553.8	-0.12676	0.0434946	-2.91439	0.00356382	0.025773	ENSXETG00000015900	100036630	CCR4-NOT transcription complex, subunit 1 [Source:Xenbase;Acc:XB-GENE-1032888]	cnot1	cnot1
XLOC_034060	81553.8	-0.12676	0.0434946	-2.91439	0.00356382	0.025773	ENSXETG00000013742	448335	NDRG family member 3 [Source:Xenbase;Acc:XB-GENE-941128]	ndrg3	ndrg3
XLOC_003498	7906.23	-0.127967	0.0446582	-2.86548	0.00416377	0.0291195	ENSXETG00000020296	100498413	tight junction protein 1 [Source:Xenbase;Acc:XB-GENE-490684]	tjp1
XLOC_038912	13709.3	-0.129582	0.0472577	-2.74203	0.0061061	0.0386977	ENSXETG00000025300	493215	serine/arginine-rich splicing factor 7 [Source:Xenbase;Acc:XB-GENE-920026]	srsf7	srsf7
XLOC_011444	11341.8	-0.135952	0.0503651	-2.69933	0.00694791	0.0425171	ENSXETG00000010645	407959	annexin A7 [Source:Xenbase;Acc:XB-GENE-987772]	anxa7	anxa7
XLOC_016284	5447.35	-0.138546	0.0505785	-2.73924	0.00615818	0.0388236	ENSXETG00000006726		bromodomain containing 8 [Source:Xenbase;Acc:XB-GENE-967261]	brd8	brd8
XLOC_000006	8263.83	-0.138714	0.0491391	-2.82288	0.0047594	0.032214	ENSXETG00000004369		RAD54-like [Source:Xenbase;Acc:XB-GENE-979988]	rad54l	rad54l
XLOC_000669	19105.2	-0.139082	0.0426079	-3.26424	0.00109759	0.0107395	ENSXETG00000009717	100144637	talin 2 [Source:Xenbase;Acc:XB-GENE-481871]	tln2	tln2
XLOC_043364	14400.5	-0.142897	0.0534582	-2.67306	0.00751639	0.044896	ENSXETG00000001564	100196922	sorbin and SH3 domain containing 2 [Source:Xenbase;Acc:XB-GENE-478190]	sorbs2	sorbs2
XLOC_007209	6583.78	-0.142966	0.0476395	-3.001	0.00269093	0.0208919	ENSXETG00000015235	100216061	early endosome antigen 1 [Source:Xenbase;Acc:XB-GENE-490092]	eea1	eea1
XLOC_017678	57075.8	-0.143216	0.0509133	-2.81294	0.00490902	0.0329223	ENSXETG00000027677	407969	aldolase C, fructose-bisphosphate [Source:Xenbase;Acc:XB-GENE-1005023]	aldoc	aldoc
XLOC_024632	21642.1	-0.143296	0.0537788	-2.66455	0.00770912	0.0457394	ENSXETG00000012111	100127644	erythrocyte membrane protein band 4.1-like 1 [Source:Xenbase;Acc:XB-GENE-877327]	epb41l1	epb41l1
XLOC_042800	3299.58	-0.145705	0.0534133	-2.72787	0.00637442	0.0399189	ENSXETG00000009362	407880	6-phosphofructo-2-kinase/fructose-2,6-biphosphatase 4 [Source:Xenbase;Acc:XB-GENE-1001570]	pfkfb4	pfkfb4
XLOC_024471	3167.1	-0.146077	0.0466482	-3.13147	0.00173935	0.0151484	ENSXETG00000021241	105947908
XLOC_039158	8246.14	-0.150485	0.0447198	-3.36506	0.000765268	0.00815646	ENSXETG00000000629	448473	WD repeat domain 1 [Source:Xenbase;Acc:XB-GENE-489897]	wdr1	wdr1
XLOC_031283	12177.7	-0.153093	0.0551664	-2.77511	0.00551835	0.0358097	ENSXETG00000010934		low density lipoprotein receptor-related protein 1 [Source:Xenbase;Acc:XB-GENE-479843]	lrp1	lrp1.1
XLOC_024926	5176.99	-0.153673	0.0467276	-3.28869	0.00100656	0.0100686	ENSXETG00000025475	448196	RAN binding protein 3 [Source:Xenbase;Acc:XB-GENE-495073]	ranbp3	ranbp3
XLOC_007302	8115.41	-0.158494	0.0493899	-3.20905	0.00133175	0.012406	ENSXETG00000017937	448104	keratin 5 (epidermolysis bullosa simplex, Dowling-Meara/Kobner/Weber-Cockayne types), gene 1 [Source:Xenbase;Acc:XB-GENE-5954653]	XB-GENE-5954653	xb-gene-5954653
XLOC_015216	8754.78	-0.159246	0.0558678	-2.85042	0.00436621	0.0301466	ENSXETG00000001822	100486628	SPRY domain containing 3 [Source:Xenbase;Acc:XB-GENE-5957038]	spryd3	spryd3
XLOC_043076	16330.1	-0.16027	0.053473	-2.99721	0.0027246	0.0210612	ENSXETG00000015555		ankyrin 2, neuronal [Source:Xenbase;Acc:XB-GENE-984843]	ank2	ank2
XLOC_022362	2539.45	-0.160884	0.0557416	-2.88625	0.00389862	0.0276414	ENSXETG00000001887		KIAA1033 [Source:Xenbase;Acc:XB-GENE-5914213]	kiaa1033	kiaa1033
XLOC_027235	8467.05	-0.160971	0.0594334	-2.70843	0.00676018	0.0417191	ENSXETG00000024722				taf11
XLOC_040522	39024.8	-0.161114	0.0576421	-2.79508	0.0051887	0.0342279	ENSXETG00000015096	549255	synaptosomal-associated protein, 25kDa [Source:Xenbase;Acc:XB-GENE-948769]	snap25	snap25
XLOC_019931	4182.92	-0.16138	0.0452461	-3.56672	0.000361473	0.00464664	ENSXETG00000001521	550028	transducin (beta)-like 1 X-linked receptor 1 [Source:Xenbase;Acc:XB-GENE-482046]	tbl1xr1	tbl1xr1
XLOC_039067	7840.07	-0.162088	0.0484768	-3.34362	0.000826918	0.00864369	ENSXETG00000005223	100101713	pre-B-cell leukemia homeobox 2 [Source:Xenbase;Acc:XB-GENE-484669]	pbx2	pbx2
new_exon_scaffold_94_1042	2336.86	-0.162154	0.0566298	-2.8634	0.00419118	0.02924	ENSXETG00000013531	448119	nuclear receptor subfamily 2, group F, member 6 [Source:Xenbase;Acc:XB-GENE-480818]	nr2f6	nr2f6
XLOC_027891	4285.9	-0.162185	0.0539685	-3.00518	0.00265426	0.0206895	ENSXETG00000017224	100497068	TROVE domain family, member 2 [Source:Xenbase;Acc:XB-GENE-968758]	trove2	trove2
XLOC_033144	4924.62	-0.162759	0.0597737	-2.72293	0.00647067	0.0403404	ENSXETG00000014731		mitochondrial ribosomal protein L45 [Source:Xenbase;Acc:XB-GENE-958318]	mrpl45	mrpl45
XLOC_025755	6803.51	-0.163513	0.0543769	-3.00703	0.00263811	0.0206047	ENSXETG00000009543		ubiquitin specific peptidase 24 [Source:Xenbase;Acc:XB-GENE-6035156]	usp24
XLOC_000193	22362	-0.165929	0.0527702	-3.14438	0.00166441	0.0146518	ENSXETG00000015557	779779	visinin-like 1 [Source:Xenbase;Acc:XB-GENE-952045]	vsnl1	vsnl1
XLOC_032753	4742.14	-0.166046	0.0523828	-3.16986	0.00152512	0.0137487	ENSXETG00000015401		solute carrier family 38, member 10 [Source:Xenbase;Acc:XB-GENE-958197]	slc38a10	slc38a10
XLOC_032753	4742.14	-0.166046	0.0523828	-3.16986	0.00152512	0.0137487	ENSXETG00000015399
XLOC_013426	3234.03	-0.167219	0.0468454	-3.56958	0.000357552	0.00461133	ENSXETG00000025541	780081	family with sequence similarity 19 (chemokine (C-C motif)-like), member A5 [Source:Xenbase;Acc:XB-GENE-6077084]	fam19a5	fam19a5
XLOC_015487	7908.1	-0.168031	0.0533223	-3.15124	0.00162581	0.0144298	ENSXETG00000016124	780210	activated leukocyte cell adhesion molecule [Source:Xenbase;Acc:XB-GENE-491704]	alcam	alcam
XLOC_017831	2417.34	-0.16835	0.0621933	-2.70688	0.00679186	0.0418669	ENSXETG00000022662	448609	epsin-2 [Source:RefSeq peptide;Acc:NP_001006853]	epn2
XLOC_000676	11309.8	-0.168614	0.0464339	-3.63127	0.000282035	0.00381372	ENSXETG00000015319		S-phase cyclin A-associated protein in the ER [Source:Xenbase;Acc:XB-GENE-5953697]	scaper	scaper
XLOC_012118	9248.28	-0.16862	0.0608904	-2.76924	0.00561875	0.0363044	ENSXETG00000024108	100135715	zinc finger, RAN-binding domain containing 2 [Source:Xenbase;Acc:XB-GENE-966832]	zranb2	zranb2
XLOC_037492	2378.64	-0.168633	0.0591297	-2.85191	0.00434568	0.0300261	ENSXETG00000026104	402790	ST3 beta-galactoside alpha-2,3-sialyltransferase 6 [Source:Xenbase;Acc:XB-GENE-947392]	st3gal6	st3gal6
XLOC_021342	6575.27	-0.170488	0.0483684	-3.52477	0.000423844	0.00524127	ENSXETG00000003464	733937	discs, large homolog 1 [Source:Xenbase;Acc:XB-GENE-1016132]	dlg1	dlg1
XLOC_026363	21346.2	-0.170774	0.0621483	-2.74784	0.00599891	0.0381795	ENSXETG00000002025	100490416	solute carrier family 6 (neutral amino acid transporter), member 17 [Source:Xenbase;Acc:XB-GENE-964419]	slc6a17	slc6a17
new_exon_scaffold_891_765	10932.3	-0.171985	0.0584759	-2.94112	0.00327023	0.0240779	new_exon_scaffold_891_765
XLOC_018857	3858.22	-0.172825	0.0609678	-2.83469	0.00458705	0.0312952	XLOC_018857
XLOC_026922	12510.8	-0.173825	0.0634636	-2.73897	0.00616314	0.0388323	ENSXETG00000008211	496544	ankyrin repeat domain 10 [Source:Xenbase;Acc:XB-GENE-999908]	ankrd10	ankrd10
XLOC_023100	6059.6	-0.173921	0.0617671	-2.81575	0.00486628	0.0327088	ENSXETG00000012563
XLOC_024725	5227.26	-0.173922	0.0457867	-3.79853	0.000145558	0.00230695	ENSXETG00000001439	548671	cleavage and polyadenylation specific factor 6, 68kDa [Source:Xenbase;Acc:XB-GENE-961703]	cpsf6	cpsf6
XLOC_036968	7848.01	-0.174019	0.0513523	-3.38873	0.000702172	0.00762972	ENSXETG00000015700	100125787	kinectin 1 (kinesin receptor) [Source:Xenbase;Acc:XB-GENE-983762]	ktn1	ktn1
XLOC_027000	4584.9	-0.174778	0.0582808	-2.9989	0.00270959	0.0209784	ENSXETG00000001609	100380032	structural maintenance of chromosomes flexible hinge domain containing 1 [Source:Xenbase;Acc:XB-GENE-968672]	smchd1	smchd1
XLOC_007813	5611.18	-0.175824	0.0426304	-4.12439	3.71714e-05	0.000785508	ENSXETG00000028035	733852	A kinase (PRKA) anchor protein 8-like [Source:Xenbase;Acc:XB-GENE-1015472]	akap8l	akap8l
new_exon_scaffold_31_877	4617.12	-0.175876	0.0593215	-2.96478	0.00302895	0.0228088	ENSXETG00000019073		CLK4-associating serine/arginine rich protein [Source:Xenbase;Acc:XB-GENE-6458768]	clasrp	sfrs16
XLOC_039261	2133.57	-0.176509	0.0658386	-2.68094	0.00734164	0.0441629	ENSXETG00000002496	100485853	sialidase 1 (lysosomal sialidase) [Source:Xenbase;Acc:XB-GENE-959028]	neu1	neu1
XLOC_045117	1349.59	-0.17722	0.0617076	-2.87192	0.00407983	0.0286557	ENSXETG00000012554		calpain 7 [Source:Xenbase;Acc:XB-GENE-996630]	capn7	capn7
XLOC_007964	4176.6	-0.177395	0.0606321	-2.92576	0.00343612	0.0250256	ENSXETG00000004879	548381	ankyrin repeat and SOCS box containing 1 [Source:Xenbase;Acc:XB-GENE-5793268]	asb1	asb1
XLOC_034745	22041.1	-0.177551	0.0662897	-2.67842	0.00739712	0.0444282	ENSXETG00000018150	448673	ribosomal protein L36a [Source:Xenbase;Acc:XB-GENE-974799]	rpl36a	rpl36a
XLOC_000889	4474.98	-0.178653	0.0584727	-3.05532	0.00224822	0.0182437	ENSXETG00000009964		cap methyltransferase 1 [Source:Xenbase;Acc:XB-GENE-970204]	cmtr1
XLOC_016293	2691.63	-0.179394	0.0680352	-2.63678	0.00836963	0.0485518	XLOC_016293
XLOC_032215	19944.7	-0.179697	0.0677865	-2.65093	0.00802715	0.0471283	ENSXETG00000014638		amyloid beta (A4) precursor-like protein 2 [Source:Xenbase;Acc:XB-GENE-5894468]	aplp2	aplp2
XLOC_021344	4038.2	-0.180812	0.0539777	-3.34976	0.000808828	0.00850925	ENSXETG00000003453		family with sequence similarity 43, member A [Source:Xenbase;Acc:XB-GENE-5860868]	fam43a	fam43a
XLOC_012797	3528.98	-0.180857	0.0595038	-3.03942	0.00237034	0.0189763	ENSXETG00000020813
XLOC_034863	2324.36	-0.181071	0.0582272	-3.10973	0.00187259	0.0159321	ENSXETG00000004288	100497153	SLIT and NTRK-like family, member 2 [Source:Xenbase;Acc:XB-GENE-964776]	slitrk2	slitrk2
XLOC_012332	4793.95	-0.182821	0.0627881	-2.91172	0.00359447	0.0259562	ENSXETG00000009944	100493918	vav 3 guanine nucleotide exchange factor [Source:Xenbase;Acc:XB-GENE-6075609]	vav3	vav3
XLOC_009681	4112.42	-0.183463	0.0653195	-2.8087	0.00497421	0.0332397	ENSXETG00000001644	100379681	FK506 binding protein 4, 59kDa [Source:Xenbase;Acc:XB-GENE-948088]	fkbp4	fkbp4
XLOC_005656	2762.54	-0.183887	0.067459	-2.7259	0.00641256	0.0400165	ENSXETG00000011595		discs, large homolog-associated protein 2 [Source:Xenbase;Acc:XB-GENE-986275]	dlgap2	dlgap2
XLOC_017563	25503.1	-0.183989	0.0664497	-2.76884	0.00562555	0.0363363	ENSXETG00000018137	549379	ribosomal protein S24 [Source:Xenbase;Acc:XB-GENE-967645]	rps24	rps24
XLOC_026029	6626.06	-0.184125	0.0696589	-2.64324	0.00821178	0.0478841	ENSXETG00000023739	448737	tryptophan rich basic protein [Source:Xenbase;Acc:XB-GENE-956728]	wrb	wrb
XLOC_031674	5519.8	-0.184393	0.065744	-2.80471	0.00503616	0.033549	ENSXETG00000011875	100494348	glycine receptor, alpha 2 [Source:Xenbase;Acc:XB-GENE-958032]	glra2	glra2
XLOC_033218	1803.69	-0.185353	0.0634525	-2.92113	0.00348762	0.0253295	XLOC_033218
XLOC_007063	13821.2	-0.186177	0.059985	-3.10372	0.00191103	0.0161886	ENSXETG00000008519		adducin 2 (beta) [Source:Xenbase;Acc:XB-GENE-986535]	add2	add2
XLOC_032068	4946.43	-0.18626	0.0615662	-3.02537	0.0024833	0.019671	ENSXETG00000000709	100491566	prolactin receptor [Source:Xenbase;Acc:XB-GENE-494789]	prlr	prlr
XLOC_039255	2957.69	-0.186297	0.0633855	-2.9391	0.00329164	0.0241899	ENSXETG00000027585	549142	decapping exoribonuclease [Source:Xenbase;Acc:XB-GENE-481057]	dxo	dom3z
XLOC_020018	4714.63	-0.186433	0.0703685	-2.64938	0.00806401	0.0472422	ENSXETG00000009465		cyclin and CBS domain divalent metal cation transport mediator 3 [Source:Xenbase;Acc:XB-GENE-981953]	cnnm3	cnnm3
XLOC_020018	4714.63	-0.186433	0.0703685	-2.64938	0.00806401	0.0472422	ENSXETG00000001249	100036645	cyclin and CBS domain divalent metal cation transport mediator 2 [Source:Xenbase;Acc:XB-GENE-999369]	cnnm2	cnnm2
XLOC_024155	11187.8	-0.187066	0.0646098	-2.89532	0.00378773	0.0270913	ENSXETG00000022133	100216247	U2 snRNP-associated SURP domain containing [Source:Xenbase;Acc:XB-GENE-494209]	u2surp	sr140
XLOC_018694	5150.54	-0.187438	0.0698268	-2.68433	0.00726756	0.0439339	ENSXETG00000025485	733846	ADP-ribosylation factor-like 16 [Source:Xenbase;Acc:XB-GENE-5885221]	arl16	arl16
XLOC_018694	5150.54	-0.187438	0.0698268	-2.68433	0.00726756	0.0439339	ENSXETG00000013408		BAI1-associated protein 2 [Source:Xenbase;Acc:XB-GENE-955133]	baiap2	baiap2
XLOC_043910	2614.99	-0.18821	0.069975	-2.68967	0.00715227	0.0434245	ENSXETG00000001112	100498628	Nance-Horan syndrome (congenital cataracts and dental anomalies) [Source:Xenbase;Acc:XB-GENE-5872334]	nhs	nhs
XLOC_015686	2631.91	-0.188256	0.0599574	-3.13983	0.00169048	0.0148019	ENSXETG00000020717	780002	dehydrogenase/reductase (SDR family) member 12 [Source:Xenbase;Acc:XB-GENE-5957085]	dhrs12	dhrs12
XLOC_028943	36538	-0.188333	0.0676771	-2.78282	0.00538886	0.0351681	ENSXETG00000027638	733506	MARCKS-like 1 [Source:Xenbase;Acc:XB-GENE-487509]	marcksl1	marcksl1
XLOC_033705	38782.7	-0.189008	0.0672382	-2.81102	0.00493847	0.0330461	ENSXETG00000025736	448114	inhibitor of DNA binding 4, dominant negative helix-loop-helix protein [Source:Xenbase;Acc:XB-GENE-876360]	id4	id4
XLOC_007090	25740.8	-0.189391	0.0704614	-2.68786	0.00719108	0.043569	ENSXETG00000016850	100158502	prion protein [Source:Xenbase;Acc:XB-GENE-952814]	prnp	prnp
XLOC_032857	5554.27	-0.18988	0.0545733	-3.47937	0.000502599	0.00594412	XLOC_032857
XLOC_001405	3361.11	-0.189996	0.0643071	-2.95451	0.0031317	0.0233484	ENSXETG00000021035	100124862	platelet-derived growth factor receptor, alpha polypeptide [Source:Xenbase;Acc:XB-GENE-6072920]	pdgfra	pdgfra
XLOC_019186	5132.85	-0.190439	0.0629444	-3.02551	0.00248211	0.0196695	ENSXETG00000014866	550095	PDX1 C-terminal inhibiting factor 1 [Source:Xenbase;Acc:XB-GENE-971096]	pcif1	pcif1
XLOC_031032	2418.48	-0.190637	0.0648526	-2.93955	0.00328692	0.0241752	ENSXETG00000008949		CUE domain containing 1 [Source:Xenbase;Acc:XB-GENE-993591]	cuedc1	cuedc1
XLOC_000789	3005.69	-0.191	0.0640271	-2.98311	0.00285337	0.0218404	ENSXETG00000018652	100496193	regulation of nuclear pre-mRNA domain containing 2 [Source:Xenbase;Acc:XB-GENE-6257583]	rprd2	rprd2
XLOC_032127	2798.27	-0.191024	0.0718988	-2.65684	0.00788759	0.0464645	ENSXETG00000012524	100379863	KIAA0195 [Source:Xenbase;Acc:XB-GENE-5900317]	kiaa0195	kiaa0195
XLOC_011886	3215.8	-0.191567	0.0650058	-2.94692	0.00320961	0.0237568	ENSXETG00000010286	100101685	connector enhancer of kinase suppressor of Ras 2 [Source:Xenbase;Acc:XB-GENE-490704]	cnksr2	cnksr2
XLOC_022856	4617.87	-0.192588	0.0541799	-3.55461	0.00037854	0.00481837	ENSXETG00000027739		nuclear export mediator factor [Source:Xenbase;Acc:XB-GENE-5772016]	nemf	sdccag1
XLOC_039171	2929.38	-0.193082	0.0713349	-2.7067	0.00679546	0.0418669	ENSXETG00000005637		neuregulin 3 [Source:Xenbase;Acc:XB-GENE-984146]	nrg3	nrg3
XLOC_020524	10176.3	-0.193664	0.0673282	-2.87641	0.00402229	0.028333	XLOC_020524
XLOC_013215	1631.54	-0.193952	0.0706907	-2.74368	0.00607551	0.0385916	ENSXETG00000009885	548373	PMS1 homolog 1, mismatch repair system component [Source:Xenbase;Acc:XB-GENE-959881]	pms1	pms1
XLOC_013987	13780	-0.193978	0.061505	-3.15386	0.00161127	0.014353	ENSXETG00000012053	100497950	transmembrane protein 145 [Source:Xenbase;Acc:XB-GENE-977882]	tmem145	tmem145
XLOC_025367	5255.33	-0.194044	0.07208	-2.69206	0.00710114	0.0431953	XLOC_025367
XLOC_010593	3721.46	-0.194262	0.072792	-2.66872	0.007614	0.0453403	ENSXETG00000017664	595028	tyrosylprotein sulfotransferase 1 [Source:Xenbase;Acc:XB-GENE-953306]	tpst1	tpst1
XLOC_022243	8493.73	-0.195146	0.0593816	-3.2863	0.00101512	0.010111	ENSXETG00000018865	100485587	protocadherin 8 [Source:Xenbase;Acc:XB-GENE-484517]	pcdh8	pcdh8
XLOC_007321	8177.43	-0.195632	0.0700459	-2.79292	0.00522353	0.0343879	ENSXETG00000017916	733908	polypeptide N-acetylgalactosaminyltransferase 16 [Source:Xenbase;Acc:XB-GENE-986567]	galnt16	galntl1
XLOC_035470	8662.98	-0.195654	0.0662993	-2.95107	0.00316671	0.0235465	ENSXETG00000010345	779637	syntaxin 1A (brain) [Source:Xenbase;Acc:XB-GENE-976753]	stx1a	stx1a
XLOC_042085	7574.06	-0.195704	0.0579519	-3.377	0.000732799	0.0078966	ENSXETG00000021642		Sad1 and UNC84 domain containing 1 [Source:Xenbase;Acc:XB-GENE-995941]	sun1	xb-gene-995952
XLOC_001903	48511.2	-0.195887	0.0552092	-3.54809	0.000388033	0.00491039	ENSXETG00000006083	100127700	solute carrier family 1 (glial high affinity glutamate transporter), member 3 [Source:Xenbase;Acc:XB-GENE-975313]	slc1a3	slc1a3
XLOC_019808	7514.77	-0.197574	0.0646679	-3.05521	0.00224902	0.0182437	XLOC_019808
XLOC_034068	3555.11	-0.19775	0.0714728	-2.76679	0.00566104	0.0365051	ENSXETG00000007670	100492638	pyruvate dehydrogenase phosphatase regulatory subunit [Source:Xenbase;Acc:XB-GENE-5791461]	pdpr	pdpr
XLOC_029925	9017.49	-0.19866	0.0675327	-2.94169	0.00326428	0.0240431	ENSXETG00000014380		serine/arginine-rich splicing factor 4 [Source:Xenbase;Acc:XB-GENE-493077]	srsf4	srsf4
XLOC_021761	4220.65	-0.199586	0.0577059	-3.45868	0.000542835	0.00629044	ENSXETG00000006432	100038185	BTB (POZ) domain containing 2 [Source:Xenbase;Acc:XB-GENE-491865]	btbd2	btbd2
XLOC_010862	1406.3	-0.199843	0.0691105	-2.89164	0.00383239	0.0273234	ENSXETG00000012131	100379962	transmembrane protein 8A [Source:Xenbase;Acc:XB-GENE-987633]	tmem8a	tmem8a
XLOC_043337	1736.87	-0.200407	0.0573993	-3.49145	0.000480404	0.00576544	ENSXETG00000025753	448191	WW and C2 domain containing 2 [Source:Xenbase;Acc:XB-GENE-1001637]	wwc2	wwc2
XLOC_011549	2281.21	-0.200531	0.0546263	-3.67095	0.000241646	0.00341912	ENSXETG00000013190	100127593	round spermatid basic protein 1 [Source:Xenbase;Acc:XB-GENE-5866553]	rsbn1	rsbn1
XLOC_005645	26651.3	-0.2024	0.0545964	-3.7072	0.000209564	0.00305597	ENSXETG00000014295	100125060	ATP binding cassette subfamily C member 5 [Source:HGNC Symbol;Acc:HGNC:56]	ABCC5
XLOC_004457	3677.43	-0.202425	0.0724717	-2.79316	0.00521952	0.0343737	ENSXETG00000010586		ATP-binding cassette, sub-family C (CFTR/MRP), member 10 [Source:Xenbase;Acc:XB-GENE-6465377]	abcc10	abcc10
XLOC_006876	1668.79	-0.202975	0.0622757	-3.2593	0.00111687	0.0108605	ENSXETG00000022175	100491050	transmembrane protein 132C [Source:Xenbase;Acc:XB-GENE-952799]	tmem132c	tmem132c
XLOC_031377	5986.22	-0.203006	0.0740531	-2.74136	0.00611859	0.0387221	ENSXETG00000023064	100380068	protein phosphatase 1, regulatory subunit 13B [Source:Xenbase;Acc:XB-GENE-993686]	ppp1r13b	ppp1r13b
XLOC_030838	1606.68	-0.203834	0.0720511	-2.82902	0.00466914	0.0316891	ENSXETG00000016094	548808	homer scaffolding protein 2 [Source:Xenbase;Acc:XB-GENE-1016661]	homer2	homer2
XLOC_019413	5087.17	-0.204121	0.0665589	-3.06677	0.00216385	0.01779	ENSXETG00000003014
XLOC_017088	3062.83	-0.204469	0.0707413	-2.89037	0.00384787	0.027411	ENSXETG00000010843	100038178	sema domain, immunoglobulin domain (Ig), transmembrane domain (TM) and short cytoplasmic domain, (semaphorin) 4D [Source:Xenbase;Acc:XB-GENE-492763]	sema4d	sema4d
XLOC_011823	18481.2	-0.205185	0.0736448	-2.78615	0.00533381	0.0349138	ENSXETG00000019024	549399	ribosomal protein, large, P2 [Source:Xenbase;Acc:XB-GENE-944337]	rplp2	rplp2
XLOC_025609	2345.87	-0.205381	0.0679109	-3.02428	0.00249226	0.0197259	ENSXETG00000006021		Berardinelli-Seip congenital lipodystrophy 2 (seipin) [Source:Xenbase;Acc:XB-GENE-956631]	bscl2	bscl2
XLOC_025609	2345.87	-0.205381	0.0679109	-3.02428	0.00249226	0.0197259	ENSXETG00000006020	100127825	LRRN4 C-terminal like [Source:Xenbase;Acc:XB-GENE-5723339]	lrrn4cl	lrrn4cl
XLOC_037494	4072.42	-0.205879	0.0627255	-3.28222	0.00102995	0.0102137	ENSXETG00000005780	496497	coxsackie virus and adenovirus receptor [Source:Xenbase;Acc:XB-GENE-922483]	cxadr	cxadr
XLOC_016365	5556.18	-0.205943	0.0676112	-3.04599	0.00231916	0.0186354	XLOC_016365
XLOC_014275	4585.88	-0.206136	0.0495723	-4.15829	3.20636e-05	0.000700307	ENSXETG00000014820	100145775	leucine rich repeat containing 16A [Source:Xenbase;Acc:XB-GENE-988355]	lrrc16a	lrrc16a
XLOC_014275	4585.88	-0.206136	0.0495723	-4.15829	3.20636e-05	0.000700307	ENSXETG00000000853	780197	nuclear factor of activated T-cells, cytoplasmic, calcineurin-dependent 1 [Source:Xenbase;Acc:XB-GENE-876756]	nfatc1	nfatc1
XLOC_030066	14839.4	-0.206204	0.0628899	-3.27881	0.00104244	0.0103114	ENSXETG00000017158	550039	prosaposin (variant Gaucher disease and variant metachromatic leukodystrophy) [Source:Xenbase;Acc:XB-GENE-1007545]	psap	psap
XLOC_032787	1950.76	-0.206239	0.0640342	-3.22077	0.00127849	0.0120191	ENSXETG00000000786	549330	dual specificity phosphatase 12 [Source:Xenbase;Acc:XB-GENE-5900067]	dusp12	dusp12
XLOC_009692	2854.9	-0.206315	0.0550992	-3.74443	0.000180806	0.00272199	ENSXETG00000007570	549228	KIAA1715 [Source:Xenbase;Acc:XB-GENE-972741]	kiaa1715	kiaa1715
XLOC_018929	12522	-0.207145	0.0679568	-3.04819	0.00230224	0.0185146	ENSXETG00000012515	733723	DEAH (Asp-Glu-Ala-His) box helicase 9 [Source:Xenbase;Acc:XB-GENE-967775]	dhx9	dhx9
XLOC_033240	4483.86	-0.207714	0.0428089	-4.85213	1.22142e-06	4.7509e-05	ENSXETG00000022694	100170465	UHRF1 binding protein 1-like [Source:Xenbase;Acc:XB-GENE-5895242]	uhrf1bp1l	uhrf1bp1l
XLOC_028133	3856.4	-0.208485	0.0644602	-3.23433	0.0012193	0.0116307	ENSXETG00000015115
XLOC_029488	1807.99	-0.208917	0.0575706	-3.62888	0.00028465	0.0038411	XLOC_029488
XLOC_040232	5611.17	-0.208969	0.0619955	-3.37071	0.00074974	0.00803922	ENSXETG00000024147	100145518	UDP-Gal:betaGlcNAc beta 1,4- galactosyltransferase, polypeptide 1, gene 1 [Source:Xenbase;Acc:XB-GENE-5871724]	b4galt1.1	b4galt1.1
XLOC_029751	1560.93	-0.209642	0.0705098	-2.97324	0.00294676	0.0222844	ENSXETG00000015795	100489193	G protein-coupled receptor 68 [Source:Xenbase;Acc:XB-GENE-982994]	gpr68	gpr68
XLOC_010686	40480	-0.209875	0.0758955	-2.76532	0.00568673	0.0366466	ENSXETG00000000109		ribosomal protein S12 [Source:Xenbase;Acc:XB-GENE-972800]	rps12	rps12
XLOC_021847	2778.18	-0.210033	0.0792401	-2.6506	0.008035	0.047157	XLOC_021847
XLOC_012170	5253.79	-0.210714	0.0696666	-3.02461	0.00248957	0.0197126	ENSXETG00000017409	100125070	KIAA0513 [Source:Xenbase;Acc:XB-GENE-5956311]	kiaa0513	kiaa0513
XLOC_002948	5862.49	-0.210974	0.0601973	-3.50472	0.000457096	0.00555399	ENSXETG00000023449		ring finger protein 208 [Source:Xenbase;Acc:XB-GENE-1010180]	rnf208	rnf208
XLOC_043906	2018.09	-0.211104	0.0778893	-2.71031	0.00672198	0.0415533	XLOC_043906
XLOC_024418	2750.56	-0.211796	0.0633356	-3.34403	0.000825704	0.00863562	ENSXETG00000004765	100497596	hook microtubule-tethering protein 2 [Source:Xenbase;Acc:XB-GENE-991660]	hook2	hook2
XLOC_025516	14821.3	-0.212358	0.0803077	-2.64431	0.00818574	0.047823	ENSXETG00000020358	100038210	synaptic Ras GTPase activating protein 1 [Source:Xenbase;Acc:XB-GENE-487270]	syngap1	syngap1
XLOC_026353	1047.25	-0.21253	0.0789179	-2.69305	0.00708013	0.0431078	ENSXETG00000011854		transcription factor EB [Source:Xenbase;Acc:XB-GENE-982675]	tfeb	tfeb
XLOC_031144	4714.19	-0.213293	0.0613118	-3.47883	0.000503616	0.00595255	ENSXETG00000005062	394827	ets variant 1 [Source:Xenbase;Acc:XB-GENE-489879]	etv1	etv1
XLOC_016044	3405.96	-0.213394	0.0614635	-3.47189	0.000516809	0.00606808	ENSXETG00000026527				a8wgt9_xentr
XLOC_016044	3405.96	-0.213394	0.0614635	-3.47189	0.000516809	0.00606808	ENSXETG00000023618		caldesmon 1 [Source:Xenbase;Acc:XB-GENE-963931]	cald1	cald1
new_exon_scaffold_548_1318	10141	-0.213729	0.0644654	-3.31541	0.000915093	0.00934036	new_exon_scaffold_548_1318
XLOC_034661	24621.3	-0.214412	0.078495	-2.73154	0.00630399	0.0395666	ENSXETG00000003912	100170552	ribosomal protein L27a [Source:Xenbase;Acc:XB-GENE-5853519]	rpl27a	rpl27a
[truncated: 1,482 more rows]

## Sheet: T3 induced in WT
id	baseMean	log2FoldChange	lfcSE	stat	pvalue	padj	ensembl	entrez	description	external_name	symbol
XLOC_027427	236.577	10.3635	3.1475	3.2926	0.000992656	0.00996127	XLOC_027427
new_exon_scaffold_138_225	29.7913	8.47018	1.89402	4.47207	7.74664e-06	0.000219537	new_exon_scaffold_138_225
XLOC_027864	30.5973	8.33933	1.25942	6.62155	3.55454e-11	4.65812e-09	ENSXETG00000016028	100495027	otopetrin 1 [Source:Xenbase;Acc:XB-GENE-876999]	otop1	otop1
XLOC_025285	1272.47	7.82388	0.637859	12.2659	1.3814e-34	8.9911e-32	ENSXETG00000025326	100496855	phospholipase A2, group IIE [Source:Xenbase;Acc:XB-GENE-5756014]	pla2g2e	pla2g2e
XLOC_025182	33.6418	7.15479	2.2939	3.11905	0.00181435	0.0155651	XLOC_025182
XLOC_035114	301.303	6.85987	0.553198	12.4004	2.60058e-35	1.751e-32	ENSXETG00000011152	394939	cysteine-rich secretory protein 3 [Source:Xenbase;Acc:XB-GENE-5779195]	XB-GENE-5779195	xb-gene-5779195
XLOC_028082	612.554	6.2856	0.256576	24.498	1.55266e-132	1.01058e-128	ENSXETG00000007922	100485028	thyroid hormone induced bZip protein [Source:Xenbase;Acc:XB-GENE-484679]	thibz	thibz
XLOC_030373	64.2916	6.02057	0.561561	10.7211	8.10102e-27	3.85806e-24	ENSXETG00000008729		otolin 1 [Source:HGNC Symbol;Acc:HGNC:34071]	OTOL1
XLOC_028061	227.808	5.85997	1.33605	4.38606	1.15424e-05	0.000304151	ENSXETG00000007922	100485028	thyroid hormone induced bZip protein [Source:Xenbase;Acc:XB-GENE-484679]	thibz	thibz
XLOC_009068	361.164	4.50441	0.283718	15.8764	9.23742e-57	2.00411e-53	XLOC_009068
XLOC_011833	90.7944	4.42571	0.56425	7.84352	4.38091e-15	1.06927e-12	ENSXETG00000018960
XLOC_031003	86.8783	4.32476	0.77459	5.58328	2.36023e-08	1.64007e-06	XLOC_031003
XLOC_009053	7821.11	3.99535	0.301588	13.2477	4.65091e-40	4.12789e-37	ENSXETG00000019051	100134994	Kruppel-like factor 9 [Source:Xenbase;Acc:XB-GENE-483889]	klf9	klf9
XLOC_024933	34.5594	3.74144	0.753722	4.96396	6.90695e-07	2.97715e-05	XLOC_024933
XLOC_031103	213.26	3.60614	0.25733	14.0137	1.28583e-44	1.47689e-41	ENSXETG00000026786				inhbb
new_exon_scaffold_158_81	125.859	3.50796	0.325518	10.7766	4.44233e-27	2.22413e-24	new_exon_scaffold_158_81
XLOC_041386	40.9117	3.16847	0.686729	4.61386	3.95263e-06	0.000126109	XLOC_041386
XLOC_017285	3043.46	3.11679	0.0939363	33.1798	2.1048e-241	4.10984e-237	ENSXETG00000003871	734147	thyroid hormone receptor, beta [Source:Xenbase;Acc:XB-GENE-6070709]	thrb	thrb
XLOC_000692	86.624	3.08726	0.3017	10.2329	1.41235e-24	6.12835e-22	ENSXETG00000009722	549185	carbonic anhydrase XII [Source:Xenbase;Acc:XB-GENE-1015246]	ca12	ca12
XLOC_011834	49.6615	2.98188	0.626879	4.7567	1.96779e-06	7.10223e-05	XLOC_011834
XLOC_045043	20.816	2.69696	0.657241	4.10345	4.07027e-05	0.000852747	XLOC_045043
XLOC_014132	59539.1	2.6856	0.127695	21.0313	3.39072e-98	1.65518e-94	XLOC_014132
XLOC_026888	740.813	2.51695	0.166023	15.1602	6.48548e-52	9.7412e-49	ENSXETG00000014020	100134992	insulin-like growth factor 2 [Source:Xenbase;Acc:XB-GENE-482586]	igf2	igf2
XLOC_003824	643.921	2.29485	0.114093	20.1138	5.58365e-90	1.81711e-86	ENSXETG00000022372	100493314	matrix metallopeptidase 11 [Source:Xenbase;Acc:XB-GENE-479265]	mmp11	mmp11
XLOC_005208	82.5229	2.24932	0.263063	8.55051	1.22543e-17	3.7387e-15	XLOC_005208
XLOC_026537	3157.14	2.22237	0.0854218	26.0165	3.2224e-149	3.14603e-145	ENSXETG00000008149	100491004	nuclear factor I/C (CCAAT-binding transcription factor) [Source:Xenbase;Acc:XB-GENE-484367]	nfic	nfic
new_exon_scaffold_4041_583	23.9518	2.17185	0.448304	4.8446	1.26868e-06	4.89571e-05	new_exon_scaffold_4041_583
XLOC_034606	25.7285	2.1087	0.506788	4.16091	3.16979e-05	0.000693093	ENSXETG00000015149
XLOC_024770	41.9617	2.10361	0.540052	3.89519	9.81207e-05	0.0016839	XLOC_024770
XLOC_035271	48.1493	2.01434	0.407367	4.94479	7.6226e-07	3.24976e-05	ENSXETG00000008317
XLOC_014986	308.411	1.99096	0.183408	10.8554	1.88044e-27	9.92362e-25	ENSXETG00000024414		deiodinase, iodothyronine, type 3 [Source:Xenbase;Acc:XB-GENE-487490]	dio3	dio3
XLOC_035945	531.142	1.95338	0.727728	2.68422	0.00727001	0.0439351	ENSXETG00000025345	549413	keratin family [Source:RefSeq peptide;Acc:NP_001016659]		np_001016659.1
XLOC_035945	531.142	1.95338	0.727728	2.68422	0.00727001	0.0439351	ENSXETG00000025341	100144436	keratin 12, type I [Source:Xenbase;Acc:XB-GENE-1219321]	krt12	krt12
XLOC_003850	542.251	1.94531	0.163931	11.8666	1.76474e-32	1.07682e-29	XLOC_003850
XLOC_032204	46.3817	1.94265	0.369927	5.25145	1.50909e-07	7.94244e-06	ENSXETG00000027945		solute carrier family 30 (zinc transporter), member 8 [Source:Xenbase;Acc:XB-GENE-958127]	slc30a8	slc30a8
XLOC_004762	57.9331	1.82587	0.367646	4.96638	6.82128e-07	2.94673e-05	ENSXETG00000012024	100493689	solute carrier family 15 (oligopeptide transporter), member 2 [Source:Xenbase;Acc:XB-GENE-486968]	slc15a2	slc15a2
XLOC_042668	119.504	1.80543	0.235742	7.65853	1.88074e-14	4.10279e-12	ENSXETG00000018954		sodium channel, non voltage gated 1 alpha subunit [Source:Xenbase;Acc:XB-GENE-996083]	scnn1a	scnn1a
XLOC_013928	36.9963	1.7474	0.548479	3.1859	0.00144306	0.0131793	ENSXETG00000026058	448004	cornifelin, gene 1 [Source:Xenbase;Acc:XB-GENE-5856332]	cnfn.1	xb-gene-5856332
new_exon_scaffold_515_1189	185.044	1.72254	0.170162	10.1229	4.3713e-24	1.77821e-21	new_exon_scaffold_515_1189
XLOC_032580	278.961	1.67068	0.179311	9.31724	1.19407e-20	4.39914e-18	ENSXETG00000017590		FRAS1 related extracellular matrix 3 [Source:Xenbase;Acc:XB-GENE-6257844]	frem3	frem3
XLOC_037565	40.0222	1.6641	0.508641	3.27165	0.00106922	0.0105018	ENSXETG00000002873		tectorin alpha, gene 2 [Source:Xenbase;Acc:XB-GENE-483155]	tecta.2	tecta.2
new_exon_scaffold_55_1533	35.8325	1.66039	0.568599	2.92015	0.00349861	0.0253955	new_exon_scaffold_55_1533
new_exon_scaffold_515_1197	453.797	1.65768	0.185334	8.94428	3.74367e-19	1.21832e-16	new_exon_scaffold_515_1197
new_exon_scaffold_515_1182	446.683	1.65269	0.153179	10.7893	3.86747e-27	1.98727e-24	new_exon_scaffold_515_1182
XLOC_035247	58.0422	1.6477	0.345114	4.77436	1.80281e-06	6.54306e-05	XLOC_035247
XLOC_012328	31.8155	1.60698	0.384353	4.181	2.90229e-05	0.000643248	ENSXETG00000029100		xtr-mir-181a-1 [Source:miRBase;Acc:MI0004865]	xtr-mir-181a-1
new_exon_scaffold_656_1233	31.3279	1.60386	0.47762	3.35802	0.000785029	0.00832617	new_exon_scaffold_656_1233
XLOC_035983	772.175	1.58608	0.124713	12.7178	4.70965e-37	3.53695e-34	ENSXETG00000022970	548587	follistatin-like 3 (secreted glycoprotein) [Source:Xenbase;Acc:XB-GENE-876426]	fstl3	fstl3
XLOC_006154	1632.69	1.57781	0.0753669	20.9351	2.56545e-97	1.00186e-93	ENSXETG00000021730	100495014	pregnancy-associated plasma protein A, pappalysin 1 [Source:Xenbase;Acc:XB-GENE-482885]	pappa	pappa
new_exon_scaffold_884_1299	1452.94	1.57209	0.1508	10.425	1.90576e-25	8.45726e-23	new_exon_scaffold_884_1299
new_exon_scaffold_129_197	149.056	1.56587	0.232575	6.73272	1.66518e-11	2.30598e-09	new_exon_scaffold_129_197
XLOC_039985	1003.15	1.56414	0.118022	13.2529	4.33861e-40	4.03409e-37	XLOC_039985
new_exon_scaffold_515_1199	807.502	1.49619	0.11277	13.2676	3.56658e-40	3.48206e-37	new_exon_scaffold_515_1199
XLOC_040863	2438.75	1.48282	0.0947873	15.6436	3.6719e-55	7.16976e-52	ENSXETG00000019779	100126063	B-cell CLL/lymphoma 6 [Source:Xenbase;Acc:XB-GENE-984479]	bcl6	bcl6
XLOC_037113	65.21	1.48059	0.345725	4.28257	1.8475e-05	0.00044263	XLOC_037113
new_exon_scaffold_222_1141	56.6511	1.48057	0.404259	3.66243	0.000249834	0.00349947	new_exon_scaffold_222_1141
XLOC_031011	950.552	1.47193	0.105313	13.9767	2.16419e-44	2.34767e-41	XLOC_031011
new_exon_scaffold_59_1108	20.2721	1.45746	0.529393	2.75308	0.00590367	0.0377048	new_exon_scaffold_59_1108
XLOC_039703	114.828	1.45219	0.239131	6.07276	1.2573e-09	1.21535e-07	ENSXETG00000025024	100145773	cytochrome P450, family 27, subfamily A, polypeptide 1 [Source:Xenbase;Acc:XB-GENE-5871552]	cyp27a1	cyp27a1
XLOC_031977	80.4513	1.44658	0.422652	3.42263	0.000620182	0.0069676	ENSXETG00000029598		U4 spliceosomal RNA [Source:RFAM;Acc:RF00015]	U4
XLOC_013731	320.354	1.42617	0.314386	4.53638	5.72285e-06	0.000172445	ENSXETG00000023752		ADAM metallopeptidase with thrombospondin type 1 motif, 14 [Source:Xenbase;Acc:XB-GENE-490125]	adamts14	adamts14
XLOC_043725	114.974	1.42252	0.471443	3.01738	0.00254969	0.0200654	XLOC_043725
XLOC_039984	995.026	1.39532	0.124615	11.1971	4.21502e-29	2.3515e-26	ENSXETG00000011263		prostate transmembrane protein, androgen induced 1 [Source:Xenbase;Acc:XB-GENE-1013948]	pmepa1	pmepa1
XLOC_025612	643.853	1.39529	0.184409	7.5663	3.83991e-14	7.85716e-12	XLOC_025612
XLOC_034214	1563.93	1.38681	0.083825	16.5441	1.76462e-61	4.92227e-58	ENSXETG00000018857
XLOC_034214	1563.93	1.38681	0.083825	16.5441	1.76462e-61	4.92227e-58	ENSXETG00000026061		mineralocorticoid receptor - MR; nuclear receptor subfamily 3, group C, member 2 [Source:Xenbase;Acc:XB-GENE-483085]	nr3c2	nr3c2
XLOC_033749	33.9438	1.36154	0.467078	2.91502	0.00355669	0.02575	ENSXETG00000002592	496541	thioredoxin [Source:Xenbase;Acc:XB-GENE-5895392]	txn	txn
XLOC_033584	189.022	1.35812	0.232452	5.84257	5.14012e-09	4.30756e-07	ENSXETG00000002892	448214	napsin A aspartic peptidase [Source:Xenbase;Acc:XB-GENE-947098]	napsa	napsa
new_exon_scaffold_1187_41	50.2516	1.34409	0.37181	3.61498	0.000300374	0.00400621	new_exon_scaffold_1187_41
new_exon_scaffold_515_1200	276.214	1.32306	0.218005	6.06895	1.28752e-09	1.23843e-07	new_exon_scaffold_515_1200
XLOC_015832	97.8278	1.30838	0.276266	4.73593	2.1805e-06	7.71311e-05	ENSXETG00000026376	100125213	Wolf-Hirschhorn syndrome candidate 1 [Source:Xenbase;Acc:XB-GENE-988824]	whsc1	whsc1
XLOC_021329	71.0105	1.2986	0.290427	4.47134	7.7731e-06	0.000219967	ENSXETG00000006623		leucine rich repeat containing 15 [Source:Xenbase;Acc:XB-GENE-990725]	lrrc15	lrrc15
XLOC_037976	2079.23	1.28932	0.179684	7.17545	7.20682e-13	1.20274e-10	XLOC_037976
XLOC_027750	288.166	1.28558	0.125764	10.2222	1.57788e-24	6.69777e-22	ENSXETG00000016173
XLOC_027750	288.166	1.28558	0.125764	10.2222	1.57788e-24	6.69777e-22	ENSXETG00000016174
XLOC_027971	44.8817	1.28093	0.331307	3.8663	0.000110501	0.00185843	ENSXETG00000000954	394921	solute carrier family 34 (type II sodium/phosphate cotransporter), member 2 [Source:Xenbase;Acc:XB-GENE-483740]	slc34a2	slc34a2
new_exon_scaffold_332_785	2336.03	1.25937	0.0854495	14.7382	3.66496e-49	5.11157e-46	new_exon_scaffold_332_785
XLOC_004565	73.6162	1.25898	0.268729	4.68493	2.80055e-06	9.4282e-05	ENSXETG00000021586		NLR family member X1 [Source:Xenbase;Acc:XB-GENE-6039800]	nlrx1
XLOC_004565	73.6162	1.25898	0.268729	4.68493	2.80055e-06	9.4282e-05	ENSXETG00000021587	100489736	PDZ domain containing 3 [Source:Xenbase;Acc:XB-GENE-486153]	pdzd3	pdzd3
XLOC_035165	1532.63	1.24978	0.275818	4.53119	5.8652e-06	0.000175113	ENSXETG00000000682	101730350	L-threonine dehydrogenase (pseudogene) [Source:Xenbase;Acc:XB-GENE-976744]	tdh	tdh
XLOC_035979	73.7117	1.23937	0.244808	5.06263	4.13513e-07	1.87537e-05	ENSXETG00000022956	100379881	coiled-coil-helix-coiled-coil-helix domain containing 10 [Source:Xenbase;Acc:XB-GENE-5962008]	chchd10	chchd10
XLOC_006290	3229.97	1.22447	0.0938042	13.0535	6.06873e-39	4.93742e-36	ENSXETG00000000723		NACC family member 2, BEN and BTB (POZ) domain containing [Source:Xenbase;Acc:XB-GENE-986407]	nacc2	nacc2
XLOC_011894	71.198	1.22216	0.276939	4.41309	1.01906e-05	0.000275217	XLOC_011894
XLOC_030044	68.4717	1.21924	0.263431	4.62831	3.68657e-06	0.000119193	ENSXETG00000010987	100492186	WNT1 inducible signaling pathway protein 1 [Source:Xenbase;Acc:XB-GENE-484776]	wisp1	wisp1
XLOC_026177	64.9885	1.21512	0.436727	2.78232	0.0053971	0.0351983	XLOC_026177
XLOC_022068	1480.13	1.21366	0.0962326	12.6118	1.81878e-36	1.31531e-33	ENSXETG00000012746	100498216	TNF receptor-associated factor 3 [Source:Xenbase;Acc:XB-GENE-968262]	traf3	traf3
XLOC_043507	25.2393	1.20929	0.391144	3.09169	0.00199023	0.0167413	ENSXETG00000029085		xtr-let-7e-2 [Source:miRBase;Acc:MI0004909]	xtr-let-7e-2
XLOC_039026	1131.78	1.20539	0.147199	8.18881	2.63822e-16	7.0567e-14	XLOC_039026
XLOC_024964	63.2703	1.18774	0.450858	2.6344	0.00842866	0.0487928	ENSXETG00000022489
new_exon_scaffold_393_609	53.359	1.1852	0.386535	3.06622	0.00216786	0.017812	new_exon_scaffold_393_609
XLOC_038933	176.417	1.17777	0.20213	5.82682	5.64932e-09	4.63482e-07	XLOC_038933
XLOC_024461	199.086	1.17766	0.23735	4.96172	6.98728e-07	3.00515e-05	XLOC_024461
XLOC_031366	376.539	1.17426	0.244109	4.81039	1.50637e-06	5.61324e-05	ENSXETG00000026907	448499	tRNA methyltransferase 61A [Source:Xenbase;Acc:XB-GENE-957980]	trmt61a	trmt61a
XLOC_037981	1901.38	1.17051	0.15006	7.80028	6.1769e-15	1.43583e-12	ENSXETG00000014155	100487123	DnaJ (Hsp40) homolog, subfamily B, member 5 [Source:Xenbase;Acc:XB-GENE-995211]	dnajb5	dnajb5
new_exon_scaffold_64_615	50.3722	1.16195	0.344158	3.37621	0.000734917	0.00791069	new_exon_scaffold_64_615
new_exon_scaffold_159_212	217.518	1.15384	0.199156	5.79367	6.88637e-09	5.44386e-07	new_exon_scaffold_159_212
XLOC_042006	51.1946	1.13313	0.391869	2.89161	0.00383278	0.0273234	ENSXETG00000013240	100488777	G protein-coupled receptor 88 [Source:Xenbase;Acc:XB-GENE-984668]	gpr88	gpr88
XLOC_044167	564.515	1.12727	0.127534	8.83894	9.66299e-19	3.09311e-16	ENSXETG00000029132		xtr-mir-181a-2 [Source:miRBase;Acc:MI0004866]	xtr-mir-181a-2
new_exon_scaffold_39_863	50.5819	1.12628	0.40438	2.78521	0.00534926	0.0349915	new_exon_scaffold_39_863
XLOC_013407	2846.24	1.11318	0.0778803	14.2935	2.40135e-46	3.12592e-43	ENSXETG00000014529	100497723	Pim-3 proto-oncogene, serine/threonine kinase [Source:Xenbase;Acc:XB-GENE-922022]	pim3	pim3
XLOC_017078	2163.07	1.09228	0.283102	3.85825	0.000114203	0.00189942	ENSXETG00000026537	448442	growth arrest and DNA-damage-inducible, gamma [Source:Xenbase;Acc:XB-GENE-481955]	gadd45g	gadd45g
XLOC_023189	28.9039	1.09072	0.398674	2.73586	0.00622168	0.0391397	XLOC_023189
XLOC_030487	43.1959	1.08997	0.35493	3.07095	0.00213379	0.0175948	ENSXETG00000021572	100038217	ras homolog family member V [Source:Xenbase;Acc:XB-GENE-489435]	rhov	rhov
XLOC_031673	249.357	1.07473	0.259571	4.14039	3.4671e-05	0.000743582	ENSXETG00000005784
XLOC_019811	130.699	1.07264	0.21106	5.08216	3.73172e-07	1.72509e-05	ENSXETG00000027772		high mobility group AT-hook 2 [Source:Xenbase;Acc:XB-GENE-6258173]	hmga2	hmga2
XLOC_023419	144.195	1.06205	0.307388	3.45509	0.0005501	0.00634825	ENSXETG00000019036	100495131
XLOC_012050	2404.5	1.06028	0.0690482	15.3556	3.24805e-53	5.76559e-50	ENSXETG00000019690	493350	cell death-inducing DFFA-like effector a [Source:Xenbase;Acc:XB-GENE-953574]	cidea	cidea
XLOC_017434	4254.11	1.05995	0.0770267	13.7608	4.38466e-43	4.50604e-40	ENSXETG00000020086	100495320	insulin receptor substrate 1 [Source:Xenbase;Acc:XB-GENE-478672]	irs1	irs1
XLOC_019522	9210.7	1.05141	0.0963468	10.9128	1.00176e-27	5.43342e-25	ENSXETG00000004290		microtubule crosslinking factor 1 [Source:Xenbase;Acc:XB-GENE-6047696]	mtcl1	kiaa0802
XLOC_006012	96.7184	1.04502	0.25851	4.04248	5.28887e-05	0.00103829	ENSXETG00000007794	448229	claudin 3 [Source:Xenbase;Acc:XB-GENE-972426]	cldn3	cldn3
XLOC_027519	41.1814	1.04359	0.389081	2.6822	0.00731407	0.04405	ENSXETG00000023808	100489979	Rho guanine nucleotide exchange factor (GEF) 11 [Source:Xenbase;Acc:XB-GENE-992398]	arhgef11	arhgef11
XLOC_014721	4120.34	1.03119	0.154907	6.65683	2.79804e-11	3.69153e-09	ENSXETG00000012981	100492102	cell migration inducing protein, hyaluronan binding [Source:Xenbase;Acc:XB-GENE-6048265]	cemip
XLOC_027734	26.6695	1.00961	0.38275	2.63778	0.00834508	0.048467	ENSXETG00000002046		gamma-aminobutyric acid (GABA) A receptor, rho 3 (gene/pseudogene) [Source:Xenbase;Acc:XB-GENE-6039478]	gabrr3	gabrr3
XLOC_045152	57.2522	1.00478	0.372294	2.69888	0.00695726	0.0425579	XLOC_045152
new_exon_scaffold_1071_1	34.8621	1.0042	0.337666	2.97395	0.00293995	0.0222512	new_exon_scaffold_1071_1
XLOC_033863	98.1657	1.00035	0.290385	3.4449	0.000571277	0.00653575	ENSXETG00000007957				loc652599
XLOC_006879	9147.46	1.00015	0.0657702	15.2067	3.19078e-52	5.19192e-49	ENSXETG00000001192	733898	nuclear receptor corepressor 2 [Source:Xenbase;Acc:XB-GENE-5963150]	ncor2
new_exon_scaffold_1246_17	44.6182	0.999709	0.326047	3.06615	0.00216835	0.017812	new_exon_scaffold_1246_17
XLOC_027504	247.883	0.990966	0.203365	4.87285	1.09999e-06	4.37441e-05	XLOC_027504
XLOC_029534	32.0116	0.963396	0.359413	2.68047	0.00735181	0.0441946	XLOC_029534
new_exon_scaffold_448_747	3450.98	0.962843	0.125025	7.70122	1.34768e-14	3.09586e-12	ENSXETG00000016718		nuclear factor I/X (CCAAT-binding transcription factor) [Source:Xenbase;Acc:XB-GENE-992650]	nfix
new_exon_scaffold_63_932	46.5943	0.960604	0.363491	2.64272	0.00822441	0.0479373	new_exon_scaffold_63_932
XLOC_012044	2895.42	0.953778	0.0720969	13.2291	5.95822e-40	5.05827e-37	ENSXETG00000019659	100491607	low density lipoprotein receptor class A domain containing 4 [Source:Xenbase;Acc:XB-GENE-953560]	ldlrad4	c18orf1
XLOC_031548	66.776	0.951613	0.2639	3.60595	0.000311007	0.00411716	XLOC_031548
XLOC_021216	992.023	0.945341	0.118013	8.0105	1.14245e-15	2.85993e-13	XLOC_021216
new_exon_scaffold_1418_264	40.6095	0.942513	0.355982	2.64764	0.00810562	0.0474005	new_exon_scaffold_1418_264
XLOC_037234	140.616	0.938439	0.190062	4.93753	7.91193e-07	3.35116e-05	ENSXETG00000008014				sh3bp2
new_exon_scaffold_38_1146	58.1465	0.936741	0.327857	2.85716	0.00427448	0.0296812	new_exon_scaffold_38_1146
XLOC_039574	116.158	0.931229	0.18967	4.90974	9.11973e-07	3.71758e-05	ENSXETG00000017899		formin-like 3 [Source:Xenbase;Acc:XB-GENE-6072905]	fhod3	fhod3
XLOC_019871	74.6746	0.929304	0.352241	2.63826	0.00833327	0.0484128	ENSXETG00000026439	100496820	sterile alpha motif domain containing 7 [Source:Xenbase;Acc:XB-GENE-948462]	samd7	samd7
XLOC_008505	939.271	0.926149	0.141716	6.53524	6.35063e-11	7.7989e-09	ENSXETG00000024011		SRY (sex determining region Y)-box 12 [Source:Xenbase;Acc:XB-GENE-483252]	sox12	sox12
XLOC_026211	2310.43	0.924377	0.10306	8.96933	2.98324e-19	9.873e-17	ENSXETG00000012429		acyl-CoA synthetase long-chain family member 4 [Source:Xenbase;Acc:XB-GENE-5966957]	acsl4	acsl3
XLOC_035529	1553.3	0.918349	0.162533	5.65021	1.60248e-08	1.18076e-06	ENSXETG00000001712		peroxisome proliferator-activated receptor gamma, coactivator-related 1 [Source:Xenbase;Acc:XB-GENE-6469512]	pprc1	pprc1
XLOC_003967	62.1649	0.91639	0.283553	3.23181	0.0012301	0.0117051	ENSXETG00000003576	100495636	carbohydrate (N-acetylglucosamine 6-O) sulfotransferase 6 [Source:Xenbase;Acc:XB-GENE-960885]	chst6	chst6
XLOC_041655	8013.16	0.911728	0.107228	8.50269	1.85252e-17	5.48065e-15	ENSXETG00000002710	100038078	REST corepressor 2 [Source:Xenbase;Acc:XB-GENE-482248]	rcor2	rcor2
XLOC_029290	2973.38	0.909212	0.0705347	12.8903	5.10624e-38	3.98818e-35	ENSXETG00000012944	100490156	forkhead box O6 [Source:Xenbase;Acc:XB-GENE-482993]	foxo6	foxo6
XLOC_035702	16369.9	0.906614	0.0776644	11.6735	1.74143e-31	1.0001e-28	XLOC_035702
XLOC_011099	111.494	0.899508	0.196859	4.56931	4.8934e-06	0.000150233	XLOC_011099
XLOC_045173	135.353	0.886106	0.264646	3.34826	0.000813195	0.00854139	XLOC_045173
XLOC_024932	537.09	0.883187	0.140732	6.27567	3.48137e-10	3.61581e-08	ENSXETG00000009497	100494667	ADAM metallopeptidase with thrombospondin type 1 motif, 10 [Source:Xenbase;Acc:XB-GENE-961723]	adamts10	adamts10
XLOC_024049	998.029	0.880757	0.130334	6.75766	1.40236e-11	1.95589e-09	ENSXETG00000000289	100495515	Bcl2 modifying factor [Source:Xenbase;Acc:XB-GENE-982389]	bmf	bmf
XLOC_032930	8053.9	0.871107	0.144652	6.02207	1.72198e-09	1.61651e-07	ENSXETG00000000835	100036601	nuclear factor I/B [Source:Xenbase;Acc:XB-GENE-486376]	nfib	nfib
XLOC_041706	713.67	0.870714	0.0833128	10.4511	1.44774e-25	6.5741e-23	ENSXETG00000022929
XLOC_029230	125.616	0.86277	0.191455	4.50638	6.59426e-06	0.000192331	ENSXETG00000014140	100485449	runt-related transcription factor 1 [Source:Xenbase;Acc:XB-GENE-483164]	runx1	runx1
XLOC_007069	138.742	0.862588	0.265804	3.24521	0.00117364	0.0112909	ENSXETG00000008209		pyroglutamylated RFamide peptide receptor-like [Source:Xenbase;Acc:XB-GENE-952811]		xb-gene-952811
XLOC_030749	996.284	0.86252	0.0809986	10.6486	1.77029e-26	8.23016e-24	ENSXETG00000003127	100144703	IKAROS family zinc finger 2 (Helios) [Source:Xenbase;Acc:XB-GENE-1013632]	ikzf2	ikzf2
XLOC_021660	174.837	0.857003	0.260546	3.28926	0.00100451	0.0100569	ENSXETG00000028055
XLOC_030392	999.268	0.855472	0.120094	7.12335	1.05334e-12	1.69979e-10	ENSXETG00000007761	100495357	Rho guanine nucleotide exchange factor (GEF) 26 [Source:Xenbase;Acc:XB-GENE-1011101]	arhgef26	sgef
new_exon_scaffold_1141_32	75.8313	0.8527	0.319446	2.66931	0.00760078	0.0452892	new_exon_scaffold_1141_32
XLOC_014990	159.516	0.840738	0.21707	3.87313	0.000107447	0.00181645	ENSXETG00000002525	100496270	solute carrier family 25, member 47 [Source:Xenbase;Acc:XB-GENE-6041480]	slc25a47	slc25a47
XLOC_022249	855.071	0.836603	0.115488	7.24409	4.35354e-13	7.79882e-11	ENSXETG00000018908	100124833	regulator of cell cycle [Source:Xenbase;Acc:XB-GENE-1006063]	rgcc	c13orf15
XLOC_014970	3434.49	0.830757	0.284579	2.91925	0.00350869	0.0254592	ENSXETG00000002524	734080	tryptophanyl-tRNA synthetase [Source:Xenbase;Acc:XB-GENE-954237]	wars	wars
XLOC_040181	178.15	0.826189	0.209699	3.93988	8.15212e-05	0.00146872	XLOC_040181
XLOC_011636	4173.82	0.825875	0.100752	8.19713	2.46189e-16	6.67651e-14	ENSXETG00000018211	100496692	ATPase family, AAA domain containing 2B [Source:Xenbase;Acc:XB-GENE-5956276]	atad2b	atad2b
XLOC_009173	269.959	0.82497	0.185501	4.44725	8.6975e-06	0.000240549	ENSXETG00000000079	101732423	HemK methyltransferase family member 1 [Source:Xenbase;Acc:XB-GENE-854934]	hemk1	hemk1
XLOC_014709	524.551	0.816268	0.208106	3.92237	8.76813e-05	0.00154938	ENSXETG00000007588		apoptosis enhancing nuclease [Source:Xenbase;Acc:XB-GENE-949418]	aen	aen
XLOC_018292	207.798	0.815415	0.158554	5.14281	2.70653e-07	1.3179e-05	ENSXETG00000010723	394636	purinergic receptor P2Y, G-protein coupled, 2 [Source:Xenbase;Acc:XB-GENE-1005097]	p2ry2	p2ry2
XLOC_018780	70.9587	0.814308	0.281877	2.88887	0.00386627	0.0275185	ENSXETG00000000356
XLOC_015101	4309.79	0.813918	0.227082	3.58425	0.00033805	0.00439957	ENSXETG00000002934	548428	phenylalanyl-tRNA synthetase, beta subunit [Source:Xenbase;Acc:XB-GENE-1015823]	farsb	farsb
XLOC_009214	2181.07	0.808198	0.142621	5.66674	1.4554e-08	1.08467e-06	ENSXETG00000007320	100151737	sema domain, immunoglobulin domain (Ig), short basic domain, secreted, (semaphorin) 3B [Source:Xenbase;Acc:XB-GENE-921561]	sema3b	sema3b
new_exon_scaffold_363_627	1212.4	0.798933	0.078593	10.1654	2.82829e-24	1.175e-21	new_exon_scaffold_363_627
XLOC_014484	126.025	0.798897	0.207947	3.84182	0.000122124	0.00201057	XLOC_014484
XLOC_037297	746.934	0.798561	0.0923534	8.6468	5.29619e-18	1.64148e-15	ENSXETG00000004748	100498044	olfactomedin-like 2B [Source:Xenbase;Acc:XB-GENE-960543]	olfml2b	olfml2b
new_exon_scaffold_6914_1826	2087.81	0.798535	0.105561	7.5647	3.88764e-14	7.85716e-12	new_exon_scaffold_6914_1826
new_exon_scaffold_470_645	98.9105	0.798191	0.207783	3.84147	0.000122301	0.00201057	new_exon_scaffold_470_645
XLOC_025884	1485	0.796191	0.161641	4.92566	8.40752e-07	3.5078e-05	ENSXETG00000007838		ADAM metallopeptidase with thrombospondin type 1 motif, 7 [Source:Xenbase;Acc:XB-GENE-6037434]	adamts7	adamts7
XLOC_026280	116.307	0.784159	0.254452	3.08175	0.00205785	0.017135	XLOC_026280
XLOC_015150	814.514	0.766914	0.130853	5.86088	4.60425e-09	3.92588e-07	ENSXETG00000019612	407961	ectonucleoside triphosphate diphosphohydrolase 2 [Source:Xenbase;Acc:XB-GENE-5810181]	entpd2	entpd2
XLOC_021529	2972.3	0.765	0.0647101	11.822	3.00551e-32	1.77835e-29	ENSXETG00000019375		REV1, polymerase (DNA directed) [Source:Xenbase;Acc:XB-GENE-968197]	rev1	rev1
XLOC_017738	98.1717	0.76247	0.267796	2.8472	0.00441055	0.0303876	ENSXETG00000008674	493207	PR domain containing 1, with ZNF domain [Source:Xenbase;Acc:XB-GENE-853254]	prdm1	prdm1
XLOC_028974	163.709	0.761621	0.276183	2.75767	0.00582153	0.0373182	ENSXETG00000005902	100124954	phosphoribosyl transferase domain containing 1 [Source:Xenbase;Acc:XB-GENE-942165]	prtfdc1	prtfdc1
XLOC_026747	1759.74	0.756246	0.113337	6.67253	2.51439e-11	3.33986e-09	ENSXETG00000011083	493497	AHA1, activator of heat shock 90kDa protein ATPase homolog 1 [Source:Xenbase;Acc:XB-GENE-1006913]	ahsa1	ahsa1
XLOC_040865	879.69	0.754143	0.128217	5.88177	4.0591e-09	3.50699e-07	ENSXETG00000019757	100038300	mannan-binding lectin serine peptidase 1 (C4/C2 activating component of Ra-reactive factor) [Source:Xenbase;Acc:XB-GENE-984453]	masp1	masp1
XLOC_023829	3000.42	0.749871	0.0697367	10.7529	5.74347e-27	2.80367e-24	XLOC_023829
XLOC_042469	421.816	0.737058	0.163592	4.50547	6.62268e-06	0.000192331	ENSXETG00000016685		Hermansky-Pudlak syndrome 5 [Source:Xenbase;Acc:XB-GENE-5931110]	hps5	hps5
XLOC_025676	4090.43	0.734705	0.10164	7.22854	4.88222e-13	8.66638e-11	ENSXETG00000008163	595063	solute carrier family 13 (sodium/sulfate symporter), member 4 [Source:RefSeq peptide;Acc:NP_001025671]	slc13a4	np_001025671.1
XLOC_007610	367.383	0.733298	0.207286	3.53761	0.000403762	0.00505105	ENSXETG00000022614		epithelial cell adhesion molecule [Source:Xenbase;Acc:XB-GENE-986667]	epcam	epcam
XLOC_034573	341.486	0.731055	0.136524	5.35479	8.56574e-08	4.89049e-06	ENSXETG00000019731		solute carrier family 13 (sodium-dependent citrate transporter), member 5 [Source:Xenbase;Acc:XB-GENE-983513]	slc13a5	slc13a5
XLOC_029280	5954.94	0.73102	0.0790857	9.24339	2.3881e-20	8.4782e-18	ENSXETG00000012923		human immunodeficiency virus type I enhancer binding protein 3 [Source:Xenbase;Acc:XB-GENE-482557]	hivep3	hivep3
XLOC_038833	386.774	0.730739	0.204437	3.5744	0.000351035	0.00453928	ENSXETG00000004012	496754	monoacylglycerol O-acyltransferase 2, gene 1 [Source:Xenbase;Acc:XB-GENE-6040330]	mogat2.1	mogat2.1
XLOC_045220	521.115	0.728795	0.160028	4.55417	5.25937e-06	0.000159463	ENSXETG00000013956		methylenetetrahydrofolate dehydrogenase (NADP+ dependent) 1-like [Source:Xenbase;Acc:XB-GENE-1011645]	mthfd1l	mthfd1l
XLOC_021772	3538.18	0.724767	0.0829237	8.74017	2.32763e-18	7.33055e-16	ENSXETG00000013658		DOT1-like histone H3K79 methyltransferase [Source:Xenbase;Acc:XB-GENE-6033925]	dot1l	dot1l
XLOC_020519	194.342	0.721792	0.235514	3.06475	0.00217849	0.0178385	ENSXETG00000008828	100485441	heat shock 70kDa protein 1B [Source:Xenbase;Acc:XB-GENE-5915622]	hspa1b	hspa1b
XLOC_004409	448.997	0.721447	0.204201	3.53302	0.000410835	0.00511604	ENSXETG00000004573	100498205	hydroxysteroid (17-beta) dehydrogenase 14 [Source:Xenbase;Acc:XB-GENE-986127]	hsd17b14	hsd17b14
XLOC_022452	456.234	0.721433	0.148152	4.86954	1.11856e-06	4.40345e-05	ENSXETG00000025778	100124914	oxidoreductase NAD-binding domain containing 1 [Source:Xenbase;Acc:XB-GENE-971236]	oxnad1	oxnad1
XLOC_023344	159.792	0.720126	0.230798	3.12015	0.00180759	0.0155279	XLOC_023344
XLOC_043902	280.475	0.716906	0.245026	2.92583	0.00343538	0.0250256	ENSXETG00000022460	100379790	gem (nuclear organelle) associated protein 4 [Source:Xenbase;Acc:XB-GENE-1001764]	gemin4	gemin4
XLOC_002017	12875.2	0.716636	0.0588405	12.1793	4.0071e-34	2.52396e-31	ENSXETG00000014950	100216100	coiled-coil domain containing 136 [Source:Xenbase;Acc:XB-GENE-5992991]	ccdc136	ccdc136
XLOC_040210	524.586	0.71562	0.210151	3.40526	0.000661019	0.00728389	ENSXETG00000024151	100124932	Src homology 2 domain containing transforming protein D [Source:Xenbase;Acc:XB-GENE-492409]	shd	shd
XLOC_015760	79.2435	0.715092	0.262665	2.72245	0.00647995	0.0403854	ENSXETG00000009225		adrenomedullin [Source:Xenbase;Acc:XB-GENE-494037]	adm	adm
XLOC_041463	76.4533	0.713994	0.256669	2.78176	0.00540643	0.0352474	XLOC_041463
XLOC_032676	146.601	0.712956	0.207769	3.43148	0.000600289	0.00680677	ENSXETG00000007393	100124325	glycoprotein (transmembrane) nmb [Source:Xenbase;Acc:XB-GENE-983263]	gpnmb	gpnmb
XLOC_006954	118.549	0.709971	0.264705	2.68212	0.00731578	0.04405	XLOC_006954
XLOC_026814	126.503	0.707964	0.237022	2.98691	0.00281816	0.0216048	ENSXETG00000023890	100496172	cathepsin L [Source:Xenbase;Acc:XB-GENE-5907229]	ctsl	ctsl1
new_exon_scaffold_511_1927	1532.05	0.704253	0.178891	3.93677	8.25861e-05	0.0014772	new_exon_scaffold_511_1927
new_exon_scaffold_63_915	979.027	0.703153	0.143464	4.90126	9.52244e-07	3.84959e-05	new_exon_scaffold_63_915
new_exon_scaffold_101_1589	79.6294	0.700602	0.222988	3.14188	0.00167865	0.0147226	new_exon_scaffold_101_1589
XLOC_034468	1717.9	0.700149	0.131537	5.32283	1.02166e-07	5.6412e-06	ENSXETG00000008129	100498276	ADAM metallopeptidase with thrombospondin type 1 motif, 3 [Source:Xenbase;Acc:XB-GENE-490472]	adamts3	adamts3
XLOC_031628	1272.8	0.700066	0.0757344	9.2437	2.38118e-20	8.4782e-18	ENSXETG00000002013	496873	Cdk5 and Abl enzyme substrate 2 [Source:Xenbase;Acc:XB-GENE-963205]	cables2	cables2
XLOC_004992	21394.3	0.698376	0.197967	3.52774	0.000419122	0.00518946	ENSXETG00000015636		lysine (K)-specific demethylase 6B [Source:Xenbase;Acc:XB-GENE-6067077]	kdm6b	kdm6b
XLOC_033927	390.463	0.697336	0.152036	4.58664	4.50443e-06	0.000140501	ENSXETG00000023077				np_001165749.1
XLOC_012213	181.369	0.695683	0.236199	2.94533	0.0032261	0.0238335	ENSXETG00000003118
XLOC_015432	1201.3	0.694059	0.125264	5.54078	3.01127e-08	1.99315e-06	XLOC_015432
XLOC_013890	2191.71	0.690563	0.147393	4.68518	2.79709e-06	9.4282e-05	ENSXETG00000011890		arginine-glutamic acid dipeptide (RE) repeats [Source:Xenbase;Acc:XB-GENE-919902]	rere	rere
XLOC_027643	2596.71	0.689854	0.147643	4.67244	2.97638e-06	9.96856e-05	ENSXETG00000014621		importin 4 [Source:Xenbase;Acc:XB-GENE-493034]	ipo4
XLOC_005928	1697.89	0.684652	0.12561	5.45062	5.01945e-08	3.14134e-06	ENSXETG00000006929	100490743	StAR-related lipid transfer (START) domain containing 4 [Source:Xenbase;Acc:XB-GENE-5944117]	stard4	stard4
XLOC_035123	1982.28	0.68429	0.116862	5.85554	4.75457e-09	4.01895e-07	XLOC_035123
XLOC_023568	3867.99	0.683657	0.163763	4.17466	2.98429e-05	0.000659106	ENSXETG00000020146		enhancer of zeste 2 polycomb repressive complex 2 subunit [Source:Xenbase;Acc:XB-GENE-956215]	ezh2
XLOC_007068	512.662	0.680129	0.153765	4.42316	9.72674e-06	0.000264518	ENSXETG00000008511	548941	family with sequence similarity 136, member A [Source:Xenbase;Acc:XB-GENE-943724]	fam136a	fam136a
XLOC_032066	952.872	0.676043	0.145235	4.65483	3.24256e-06	0.00010695	ENSXETG00000000703	734079	BRX1, biogenesis of ribosomes [Source:Xenbase;Acc:XB-GENE-1007993]	brix1	brix1
new_exon_scaffold_110_785	4384.73	0.670279	0.158937	4.21728	2.47272e-05	0.000564705	new_exon_scaffold_110_785
XLOC_035022	443.431	0.666273	0.126153	5.28146	1.28156e-07	6.91262e-06	ENSXETG00000015973	100497757	RNA pseudouridylate synthase domain containing 2 [Source:Xenbase;Acc:XB-GENE-994596]	rpusd2	rpusd2
XLOC_017739	298.805	0.666147	0.119162	5.59027	2.26721e-08	1.60397e-06	ENSXETG00000019268		absent in melanoma 1 [Source:Xenbase;Acc:XB-GENE-989534]	aim1
XLOC_009177	1215.15	0.665376	0.199412	3.33668	0.000847847	0.0088012	ENSXETG00000000073	549179	mesencephalic astrocyte-derived neurotrophic factor [Source:Xenbase;Acc:XB-GENE-953087]	manf	manf
XLOC_016559	2710.37	0.661416	0.118008	5.60486	2.08422e-08	1.49071e-06	XLOC_016559
XLOC_038521	138.211	0.66115	0.215893	3.0624	0.00219567	0.0179114	XLOC_038521
XLOC_033519	5033.78	0.66028	0.0666267	9.91013	3.7615e-23	1.46894e-20	ENSXETG00000007198	733916	nudix (nucleoside diphosphate linked moiety X)-type motif 22 [Source:Xenbase;Acc:XB-GENE-5961541]	nudt22	nudt22
XLOC_037511	1201.12	0.658942	0.151913	4.33763	1.44027e-05	0.000362407	ENSXETG00000005000		protein kinase, X-linked [Source:Xenbase;Acc:XB-GENE-6046135]	prkx	prkx
XLOC_030364	741.586	0.656018	0.144836	4.52939	5.91543e-06	0.000176074	ENSXETG00000012306	100494967	solute carrier family 33 (acetyl-CoA transporter), member 1 [Source:Xenbase;Acc:XB-GENE-971528]	slc33a1	slc33a1
new_exon_scaffold_725_1070	108.734	0.654192	0.220938	2.96098	0.00306662	0.0229773	new_exon_scaffold_725_1070
XLOC_010738	125.901	0.652574	0.229329	2.84558	0.004433	0.0304677	XLOC_010738
XLOC_026631	1237.73	0.652001	0.18042	3.61379	0.000301755	0.00402188	XLOC_026631
XLOC_013424	618.625	0.649425	0.160318	4.05085	5.10325e-05	0.00100653	ENSXETG00000014527	100497878	cysteine-rich with EGF-like domains 2 [Source:Xenbase;Acc:XB-GENE-999014]	creld2	creld2
XLOC_034047	648.031	0.648996	0.17777	3.65076	0.000261463	0.00359359	ENSXETG00000013793	100125156	SET domain containing 6 [Source:Xenbase;Acc:XB-GENE-998235]	setd6	setd6
XLOC_026673	1773.92	0.648225	0.139184	4.65733	3.2033e-06	0.000106193	ENSXETG00000012959	407895	ATPase family, AAA domain containing 3A [Source:Xenbase;Acc:XB-GENE-946129]	atad3a	atad3a
XLOC_030379	1664.99	0.647327	0.13174	4.91368	8.93839e-07	3.6828e-05	XLOC_030379
new_exon_scaffold_92_1207	3101.73	0.641285	0.0800888	8.00717	1.17379e-15	2.9012e-13	new_exon_scaffold_92_1207
XLOC_040868	3600.24	0.640683	0.230435	2.78032	0.0054306	0.0353813	ENSXETG00000003077		transferrin receptor [Source:Xenbase;Acc:XB-GENE-487708]	tfrc	tfrc
XLOC_004988	3572.29	0.640488	0.150445	4.2573	2.06911e-05	0.000485609	ENSXETG00000015636		lysine (K)-specific demethylase 6B [Source:Xenbase;Acc:XB-GENE-6067077]	kdm6b	kdm6b
XLOC_021716	3900.81	0.63982	0.0886213	7.21971	5.20973e-13	9.00223e-11	XLOC_021716
XLOC_004529	194.07	0.639246	0.202433	3.15782	0.00158953	0.0141837	ENSXETG00000026298	394727	phosphatidylinositol transfer protein, beta [Source:Xenbase;Acc:XB-GENE-5775924]	pitpnb	pitpnb
XLOC_008265	262.748	0.63871	0.167911	3.80386	0.000142459	0.00226151	ENSXETG00000026708
XLOC_023824	1056.88	0.638341	0.0815737	7.82533	5.06336e-15	1.22058e-12	ENSXETG00000015939	100038072	SMAD family member 6 [Source:Xenbase;Acc:XB-GENE-481307]	smad6	smad6
XLOC_017006	226.83	0.636488	0.174234	3.65306	0.00025913	0.00359103	ENSXETG00000019577		tektin 3 [Source:Xenbase;Acc:XB-GENE-989321]	tekt3	tekt3
XLOC_027945	1528.75	0.635874	0.0966113	6.58177	4.64871e-11	5.85618e-09	ENSXETG00000012186	100038087	cyclin J [Source:Xenbase;Acc:XB-GENE-485597]	ccnj	ccnj
XLOC_032139	173.214	0.635768	0.161103	3.94633	7.93567e-05	0.00143849	ENSXETG00000012581		WW domain binding protein 2 [Source:Xenbase;Acc:XB-GENE-993857]	wbp2	wbp2
XLOC_019896	1028.31	0.633433	0.0824005	7.68725	1.50328e-14	3.41315e-12	ENSXETG00000006633	100170591	zinc finger protein 706 [Source:Xenbase;Acc:XB-GENE-980122]	znf706	znf706
XLOC_017139	288.568	0.633404	0.163235	3.88033	0.000104313	0.00177578	ENSXETG00000013463	496847	zinc finger, MYND-type containing 12 [Source:Xenbase;Acc:XB-GENE-978195]	zmynd12	zmynd12
new_exon_scaffold_18_501	248.273	0.630713	0.158372	3.98248	6.81994e-05	0.00127554	new_exon_scaffold_18_501
XLOC_006568	6748.1	0.629628	0.148331	4.24476	2.18831e-05	0.000509285	ENSXETG00000002320	548548	leucyl-tRNA synthetase [Source:Xenbase;Acc:XB-GENE-972511]	lars	lars
XLOC_019411	609.307	0.625986	0.218505	2.86485	0.00417202	0.0291563	XLOC_019411
XLOC_045424	2250.15	0.624621	0.108936	5.73383	9.8188e-09	7.48914e-07	XLOC_045424
XLOC_035655	3035.46	0.623262	0.0948261	6.57268	4.94177e-11	6.14605e-09	ENSXETG00000010136	779484	homer scaffolding protein 3 [Source:Xenbase;Acc:XB-GENE-962123]	homer3	homer3
XLOC_013102	12463.9	0.622973	0.0858089	7.26001	3.87067e-13	7.06344e-11	ENSXETG00000027983		myelin transcription factor 1-like [Source:Xenbase;Acc:XB-GENE-988137]	myt1l	myt1l
XLOC_010205	5052.12	0.620671	0.151021	4.10983	3.95959e-05	0.000832238	ENSXETG00000010013	448363	myozenin 1 [Source:Xenbase;Acc:XB-GENE-987357]	myoz1	myoz1
XLOC_010205	5052.12	0.620671	0.151021	4.10983	3.95959e-05	0.000832238	ENSXETG00000010014	395027	nucleolar and coiled-body phosphoprotein 1 [Source:Xenbase;Acc:XB-GENE-6454592]	nolc1	nolc1
XLOC_021025	912.463	0.620476	0.153712	4.03661	5.42283e-05	0.00105614	ENSXETG00000022077	595016	WD repeat domain 12 [Source:Xenbase;Acc:XB-GENE-945426]	wdr12	wdr12
XLOC_035124	180.157	0.620277	0.181291	3.42144	0.000622913	0.00699023	ENSXETG00000000686	619359	XK, Kell blood group complex subunit-related family, member 6 [Source:Xenbase;Acc:XB-GENE-983572]	xkr6	xkr6
XLOC_013693	11159.7	0.620131	0.105357	5.88597	3.95731e-09	3.43424e-07	ENSXETG00000020744	100494114	mitogen-activated protein kinase 6 [Source:Xenbase;Acc:XB-GENE-478419]	mapk6	mapk6
XLOC_012885	938.985	0.61829	0.151803	4.07296	4.64185e-05	0.000938094	ENSXETG00000027655	394941	solute carrier family 25, member 40 [Source:Xenbase;Acc:XB-GENE-1003942]	slc25a40	slc25a40
XLOC_045436	2219.53	0.614988	0.108577	5.66409	1.47808e-08	1.09737e-06	ENSXETG00000023755	448205	argonaute RISC catalytic component 2 [Source:Xenbase;Acc:XB-GENE-1001916]	ago2	eif2c2
XLOC_006150	3983.69	0.61481	0.0964496	6.37442	1.83662e-10	2.09718e-08	ENSXETG00000021724	493223	N(alpha)-acetyltransferase 10, NatA catalytic subunit [Source:Xenbase;Acc:XB-GENE-966356]	naa10	naa10
XLOC_023599	780.948	0.614096	0.146703	4.18599	2.83928e-05	0.000634323	ENSXETG00000026830	496960	twinfilin actin binding protein 1 [Source:Xenbase;Acc:XB-GENE-489056]	twf1	twf1
XLOC_037851	5823.52	0.613905	0.122747	5.0014	5.6916e-07	2.50302e-05	ENSXETG00000009151	594940	septin 12 [Source:Xenbase;Acc:XB-GENE-5894593]	sept12	sept12
XLOC_006486	21693.7	0.611764	0.126371	4.84103	1.29171e-06	4.95519e-05	ENSXETG00000020123	496556	eukaryotic translation initiation factor 4A1 [Source:Xenbase;Acc:XB-GENE-491256]	eif4a1	eif4a1
XLOC_014748	521.965	0.611118	0.130933	4.66739	3.05045e-06	0.000101644	ENSXETG00000007594	100125128	mitochondrial ribosomal protein L46 [Source:Xenbase;Acc:XB-GENE-970912]	mrpl46	mrpl46
XLOC_038323	658.738	0.608172	0.146892	4.14025	3.46924e-05	0.000743582	ENSXETG00000013488	779995	notchless homolog 1 [Source:Xenbase;Acc:XB-GENE-984059]	nle1	nle1
XLOC_010822	163.96	0.60506	0.19501	3.10272	0.00191753	0.0162367	ENSXETG00000019780	100492205	Ras association (RalGDS/AF-6) domain family (N-terminal) member 10 [Source:Xenbase;Acc:XB-GENE-5915049]	rassf10	rassf10
XLOC_018270	183.757	0.604333	0.177603	3.40272	0.000667184	0.00734353	XLOC_018270
XLOC_027604	2421.74	0.604218	0.0773177	7.81475	5.50738e-15	1.31143e-12	ENSXETG00000011342	448350	ADP-ribosylation factor-like 4A [Source:Xenbase;Acc:XB-GENE-5783083]	arl4a	arl4a
XLOC_021848	5963.18	0.603697	0.047879	12.6088	1.88851e-36	1.31697e-33	XLOC_021848
XLOC_043839	4719.74	0.603222	0.142126	4.24426	2.19311e-05	0.000509794	ENSXETG00000014793		regulator of chromosome condensation 2 [Source:Xenbase;Acc:XB-GENE-996297]	rcc2	rcc2
XLOC_024233	583.399	0.602848	0.115399	5.22403	1.75071e-07	8.97229e-06	ENSXETG00000010208	100494449	FOS-like antigen 2 [Source:Xenbase;Acc:XB-GENE-6258093]	fosl2	fosl2
XLOC_023428	314.54	0.601761	0.121854	4.93836	7.87836e-07	3.34419e-05	ENSXETG00000003171	549017	leukocyte receptor cluster (LRC) member 1 [Source:Xenbase;Acc:XB-GENE-494175]	leng1	leng1
XLOC_007338	243.322	0.600614	0.188071	3.19356	0.00140531	0.012919	ENSXETG00000002917	100486087	insulinoma-associated 2 [Source:Xenbase;Acc:XB-GENE-986609]	insm2	insm2
XLOC_045313	1442.92	0.600601	0.0948221	6.33397	2.38928e-10	2.63577e-08	XLOC_045313
XLOC_018690	1391.9	0.600552	0.170473	3.52286	0.000426911	0.00527191	ENSXETG00000025483				mrpl12
new_exon_scaffold_423_978	107.791	0.600119	0.214506	2.79768	0.00514718	0.0340887	new_exon_scaffold_423_978
new_exon_scaffold_702_1945	102.621	0.599592	0.2283	2.62633	0.00863102	0.049699	new_exon_scaffold_702_1945
new_exon_scaffold_76_804	93.4622	0.599472	0.222024	2.70003	0.00693324	0.0424917	new_exon_scaffold_76_804
XLOC_041360	1738.66	0.598958	0.137005	4.37181	1.23221e-05	0.000318678	ENSXETG00000011515		NOP2 nucleolar protein [Source:Xenbase;Acc:XB-GENE-962291]	nop2	nop2
XLOC_010511	553.733	0.59759	0.102386	5.83664	5.32645e-09	4.44462e-07	ENSXETG00000018279		solute carrier family 7 (neutral amino acid transporter light chain, asc system), member 10 [Source:Xenbase;Acc:XB-GENE-987435]	slc7a10	slc7a10
XLOC_040627	6464.45	0.597001	0.148213	4.02799	5.62561e-05	0.00108758	ENSXETG00000005504	100492323	solute carrier family 7 (cationic amino acid transporter, y+ system), member 1 [Source:Xenbase;Acc:XB-GENE-984439]	slc7a1	slc7a1
XLOC_017651	99.4694	0.596365	0.226669	2.63099	0.00851358	0.0491823	ENSXETG00000023819	100124959	similar to candidate tumor suppressor OVCA2 [Source:Xenbase;Acc:XB-GENE-978283]	ovca2	ovca2
XLOC_035708	1386.84	0.59371	0.133883	4.43453	9.22726e-06	0.00025305	XLOC_035708
new_exon_scaffold_4_695	422.199	0.592841	0.146843	4.03726	5.40796e-05	0.0010549	new_exon_scaffold_4_695
new_exon_scaffold_531_1255	247.857	0.592797	0.154548	3.83569	0.00012521	0.00204591	new_exon_scaffold_531_1255
XLOC_037541	1488.48	0.592036	0.0850183	6.96363	3.31624e-12	5.05882e-10	ENSXETG00000024509	100216197	solute carrier family 25 (mitochondrial carrier; phosphate carrier), member 23 [Source:Xenbase;Acc:XB-GENE-5998763]	slc25a23	slc25a23
XLOC_017129	1287.21	0.590747	0.0895123	6.59962	4.122e-11	5.29514e-09	ENSXETG00000013442		coiled-coil domain containing 30 [Source:Xenbase;Acc:XB-GENE-1004904]	ccdc30	ccdc30
XLOC_013778	6828.71	0.589465	0.144923	4.06743	4.75343e-05	0.000954891	ENSXETG00000027327	100485685	oxytocin/neurophysin I prepropeptide [Source:Xenbase;Acc:XB-GENE-478274]	oxt	oxt
new_exon_scaffold_143_122	240.939	0.587654	0.133702	4.39525	1.10644e-05	0.000295141	new_exon_scaffold_143_122
XLOC_017619	713.734	0.586772	0.148753	3.94461	7.99306e-05	0.00144511	ENSXETG00000014778	734039	nuclear fragile X mental retardation protein interacting protein 1 [Source:Xenbase;Acc:XB-GENE-1015991]	nufip1	nufip1
XLOC_032061	1285.41	0.586564	0.123499	4.74955	2.03868e-06	7.27739e-05	ENSXETG00000000706	100158606	DnaJ (Hsp40) homolog, subfamily C, member 21 [Source:Xenbase;Acc:XB-GENE-1008007]	dnajc21	dnajc21
XLOC_032601	5182.55	0.584498	0.136438	4.28398	1.83578e-05	0.000440904	ENSXETG00000011876	394632	eukaryotic translation termination factor 1 [Source:Xenbase;Acc:XB-GENE-5744577]	etf1	etf1
XLOC_043857	87.6418	0.582076	0.215185	2.705	0.00683047	0.0420201	XLOC_043857
XLOC_030908	813.93	0.581703	0.142044	4.09522	4.2177e-05	0.000874254	ENSXETG00000025903	496953	DEAD (Asp-Glu-Ala-Asp) box polypeptide 52 [Source:Xenbase;Acc:XB-GENE-993518]	ddx52	ddx52
XLOC_016938	203.421	0.581515	0.199346	2.91711	0.00353291	0.0255874	ENSXETG00000021122	100145170	5'-nucleotidase, cytosolic IIIA [Source:Xenbase;Acc:XB-GENE-1004833]	nt5c3a	nt5c3
XLOC_029727	7212.58	0.581177	0.0809444	7.17996	6.97314e-13	1.18398e-10	ENSXETG00000027887	394677	tribbles pseudokinase 2 [Source:Xenbase;Acc:XB-GENE-489426]	trib2	trib2
XLOC_033526	3152.45	0.578951	0.0753503	7.68346	1.54853e-14	3.47546e-12	ENSXETG00000007199	549061	protein phosphatase 1, regulatory (inhibitor) subunit 14B [Source:Xenbase;Acc:XB-GENE-485314]	ppp1r14b	ppp1r14b
XLOC_020889	1652.07	0.578946	0.15161	3.81865	0.000134185	0.00215823	ENSXETG00000005537
XLOC_020889	1652.07	0.578946	0.15161	3.81865	0.000134185	0.00215823	ENSXETG00000025316	549990	NADH dehydrogenase (ubiquinone) 1 beta subcomplex, 7, 18kDa [Source:Xenbase;Acc:XB-GENE-1005640]	ndufb7	ndufb7
XLOC_034057	408.559	0.577604	0.169057	3.41661	0.000634051	0.00707761	ENSXETG00000013741	548877	GINS complex subunit 3 (Psf3 homolog) [Source:Xenbase;Acc:XB-GENE-998288]	gins3	gins3
XLOC_001586	5744.04	0.577553	0.104864	5.50764	3.63684e-08	2.37501e-06	ENSXETG00000014366		feline leukemia virus subgroup C cellular receptor 1 [Source:Xenbase;Acc:XB-GENE-6050557]	flvcr1	flvcr1
XLOC_002721	1665.21	0.576915	0.10841	5.32161	1.02851e-07	5.6412e-06	ENSXETG00000016821	496516	UTP15, U3 small nucleolar ribonucleoprotein, homolog [Source:Xenbase;Acc:XB-GENE-491403]	utp15	utp15
XLOC_007178	1122.29	0.575318	0.143855	3.9993	6.35313e-05	0.00119856	ENSXETG00000023249				rrs1
XLOC_028055	2457.6	0.574253	0.15758	3.6442	0.000268224	0.00366247	ENSXETG00000007936	780288	phenylalanyl-tRNA synthetase, alpha subunit [Source:Xenbase;Acc:XB-GENE-946393]	farsa	farsa
new_exon_scaffold_52_768	517.84	0.573711	0.171905	3.33738	0.000845728	0.00878388	new_exon_scaffold_52_768
XLOC_027218	984.639	0.572863	0.0894883	6.40154	1.53817e-10	1.76673e-08	ENSXETG00000000121		kinesin family member 13B [Source:Xenbase;Acc:XB-GENE-956968]	kif13b	kif13b
new_exon_scaffold_790_473	430.74	0.572173	0.168733	3.391	0.000696379	0.00758789	new_exon_scaffold_790_473
XLOC_018487	1355.07	0.571657	0.0919238	6.21882	5.00919e-10	5.04173e-08	ENSXETG00000004213	779538	DEAH (Asp-Glu-Ala-His) box helicase 30 [Source:Xenbase;Acc:XB-GENE-5777932]	dhx30	dhx30
XLOC_018487	1355.07	0.571657	0.0919238	6.21882	5.00919e-10	5.04173e-08	ENSXETG00000025382	100484998	xin actin binding repeat containing 1 [Source:Xenbase;Acc:XB-GENE-6039812]	xirp1	xirp1
XLOC_017070	114.371	0.571257	0.193484	2.95248	0.00315236	0.0234604	XLOC_017070
XLOC_017829	522.421	0.570963	0.112168	5.09024	3.57605e-07	1.66316e-05	ENSXETG00000022667		family with sequence similarity 83, member G [Source:Xenbase;Acc:XB-GENE-6258742]	fam83g	fam83g
XLOC_024818	271.022	0.570744	0.174118	3.27791	0.0010458	0.0103289	ENSXETG00000017637				clec11a
XLOC_041161	905.694	0.569613	0.154822	3.67914	0.000234025	0.00332816	ENSXETG00000003783		ankyrin repeat and BTB (POZ) domain containing 2 [Source:Xenbase;Acc:XB-GENE-984511]	abtb2	abtb2
new_exon_scaffold_236_380	1328.59	0.568584	0.116704	4.87202	1.10463e-06	4.37906e-05	new_exon_scaffold_236_380
XLOC_025389	2924.98	0.568561	0.0671571	8.46614	2.53661e-17	7.39251e-15	ENSXETG00000020336		prominin 1 [Source:Xenbase;Acc:XB-GENE-853793]	prom1	prom1
XLOC_023817	469.187	0.568267	0.130244	4.36309	1.28238e-05	0.000330341	XLOC_023817
XLOC_040207	5272.84	0.567937	0.0957831	5.9294	3.04038e-09	2.7108e-07	ENSXETG00000024144	496421	DnaJ (Hsp40) homolog, subfamily A, member 1 [Source:Xenbase;Acc:XB-GENE-976936]	dnaja1	dnaja1
XLOC_027108	4287.74	0.566398	0.121754	4.65199	3.28747e-06	0.000108066	ENSXETG00000026047	493211	SMAD family member 1 [Source:Xenbase;Acc:XB-GENE-1018193]	smad1	smad1
XLOC_019916	619.267	0.564369	0.115662	4.87948	1.06367e-06	4.24728e-05	ENSXETG00000009217	100127617	leucine rich repeat containing 34 [Source:Xenbase;Acc:XB-GENE-998066]	lrrc34	lrrc34
XLOC_041629	230.083	0.563508	0.165084	3.41347	0.00064142	0.00712147	XLOC_041629
XLOC_022418	1081.25	0.562947	0.0953304	5.90522	3.52174e-09	3.06989e-07	ENSXETG00000010534	550100	polymerase (RNA) III (DNA directed) polypeptide D, 44kDa [Source:Xenbase;Acc:XB-GENE-1014712]	polr3d	polr3d
new_exon_scaffold_328_753	165.162	0.561789	0.210803	2.66499	0.00769909	0.0457076	new_exon_scaffold_328_753
XLOC_043277	2280.7	0.561094	0.0990143	5.6668	1.45485e-08	1.08467e-06	ENSXETG00000007638	407966	charged multivesicular body protein 2B [Source:Xenbase;Acc:XB-GENE-948820]	chmp2b	chmp2b
XLOC_005323	2268.36	0.558895	0.0671893	8.31822	8.92931e-17	2.49077e-14	ENSXETG00000000572	733849	activin A receptor, type IB [Source:Xenbase;Acc:XB-GENE-483904]	acvr1b	acvr1b
XLOC_005323	2268.36	0.558895	0.0671893	8.31822	8.92931e-17	2.49077e-14	ENSXETG00000000578	100145424	GRP1 (general receptor for phosphoinositides 1)-associated scaffold protein [Source:Xenbase;Acc:XB-GENE-943584]	grasp	grasp
XLOC_029282	1033.33	0.558083	0.207567	2.68869	0.00717329	0.0435121	ENSXETG00000012969	548855	regulator of chromosome condensation 1 [Source:Xenbase;Acc:XB-GENE-979094]	rcc1	rcc1
XLOC_028872	585.112	0.555664	0.108221	5.13454	2.82834e-07	1.36698e-05	XLOC_028872
XLOC_008404	1574.97	0.554537	0.141253	3.92584	8.64283e-05	0.00152862	ENSXETG00000011004	100145468	WD repeat domain 36 [Source:Xenbase;Acc:XB-GENE-972602]	wdr36	wdr36
XLOC_003982	296.667	0.553963	0.175731	3.15233	0.00161974	0.0143956	ENSXETG00000003563	100127601	methenyltetrahydrofolate synthetase domain containing [Source:Xenbase;Acc:XB-GENE-5787582]	mthfsd	mthfsd
XLOC_044122	484.315	0.55369	0.109373	5.06243	4.13952e-07	1.87537e-05	ENSXETG00000016584	394948	solute carrier family 22 (organic cation/zwitterion transporter), member 4 [Source:Xenbase;Acc:XB-GENE-5858686]	slc22a4	slc22a4
XLOC_035161	1340.83	0.553511	0.146158	3.78708	0.00015243	0.00239064	ENSXETG00000000663	100216032	translocation associated membrane protein 2 [Source:Xenbase;Acc:XB-GENE-960498]	tram2	tram2
XLOC_036450	2119.82	0.553222	0.0990091	5.58759	2.30242e-08	1.60754e-06	ENSXETG00000009635	548776	LETM1 domain containing 1 [Source:Xenbase;Acc:XB-GENE-962658]	letmd1	letmd1
XLOC_045061	18960.2	0.551567	0.0928181	5.94244	2.80806e-09	2.53843e-07	ENSXETG00000001232	100496503	DNA (cytosine-5-)-methyltransferase 3 alpha [Source:Xenbase;Acc:XB-GENE-959529]	dnmt3a	dnmt3a
XLOC_042799	630.577	0.550263	0.117089	4.69954	2.60751e-06	8.88555e-05	XLOC_042799
XLOC_034702	1024.71	0.548871	0.179199	3.06291	0.00219197	0.0178948	ENSXETG00000013749	100485503	polymerase (RNA) I polypeptide B, 128kDa [Source:Xenbase;Acc:XB-GENE-1008539]	polr1b	polr1b
XLOC_000626	437.999	0.547799	0.133579	4.10094	4.11468e-05	0.000857452	ENSXETG00000008525	100158632	phosphatidylinositol glycan anchor biosynthesis, class A [Source:Xenbase;Acc:XB-GENE-996765]	piga	piga
new_exon_scaffold_836_1179	221.877	0.547071	0.132611	4.12538	3.70117e-05	0.00078461	new_exon_scaffold_836_1179
XLOC_016257	368.812	0.546161	0.141739	3.85328	0.000116545	0.00193508	ENSXETG00000005684	100145601	activator of basal transcription 1 [Source:Xenbase;Acc:XB-GENE-5916363]	abt1	abt1
XLOC_042979	553.88	0.543689	0.112106	4.84977	1.23602e-06	4.78861e-05	ENSXETG00000003970		zinc finger, MYND-type containing 19 [Source:Xenbase;Acc:XB-GENE-969975]	zmynd19	zmynd19
XLOC_042553	3135.95	0.543298	0.0802472	6.77031	1.2851e-11	1.81833e-09	ENSXETG00000003636	448016	regulator of calcineurin 1 [Source:Xenbase;Acc:XB-GENE-489568]	rcan1	rcan1
XLOC_013007	3360.96	0.543162	0.165187	3.28817	0.00100841	0.010082	ENSXETG00000012740	100036608	cell division cycle 25B [Source:Xenbase;Acc:XB-GENE-1012329]	cdc25b	cdc25b
XLOC_034082	936.968	0.543032	0.115877	4.68628	2.7821e-06	9.39848e-05	ENSXETG00000003880
XLOC_002740	1761.36	0.542777	0.137799	3.9389	8.18573e-05	0.00147177	XLOC_002740
XLOC_018568	1987.85	0.541479	0.159817	3.38813	0.000703713	0.00763796	ENSXETG00000001952		polymerase (RNA) I polypeptide A, 194kDa [Source:Xenbase;Acc:XB-GENE-1005160]	polr1a	polr1a
XLOC_041320	8145.96	0.540409	0.123265	4.38413	1.16451e-05	0.000306332	ENSXETG00000010712	549800	GTPase activating protein (SH3 domain) binding protein 1 [Source:Xenbase;Acc:XB-GENE-6036635]	g3bp1	g3bp1
XLOC_019578	511.092	0.540077	0.137331	3.93266	8.40109e-05	0.00149808	ENSXETG00000021134	549251	lectin, mannose-binding, 1 like [Source:Xenbase;Acc:XB-GENE-5754170]	lman1l	lman1l
XLOC_002322	890.261	0.539922	0.101152	5.33771	9.41289e-08	5.29672e-06	ENSXETG00000009307	100487453	microsomal triglyceride transfer protein, gene 1 [Source:Xenbase;Acc:XB-GENE-1011748]	mttp.1	mttp.1
XLOC_018994	1637.89	0.538772	0.164273	3.27974	0.00103904	0.0102882	ENSXETG00000021215		uridine monophosphate synthetase [Source:Xenbase;Acc:XB-GENE-5874685]	umps	umps
XLOC_018047	1228.31	0.538454	0.165802	3.24757	0.00116394	0.0112288	ENSXETG00000003728		solute carrier family 35, member G1 [Source:Xenbase;Acc:XB-GENE-6073766]	slc35g1	tmem20
XLOC_008003	450.028	0.53751	0.131382	4.09121	4.29136e-05	0.000887638	XLOC_008003
XLOC_020782	1326.63	0.536208	0.146841	3.65161	0.000260597	0.00359359	ENSXETG00000018261	100379672	glutaminyl-peptide cyclotransferase-like [Source:Xenbase;Acc:XB-GENE-940804]	qpctl	qpctl
XLOC_029546	6072.37	0.536058	0.0949925	5.64316	1.66955e-08	1.22555e-06	ENSXETG00000028025	100489759	spermidine synthase [Source:Xenbase;Acc:XB-GENE-993102]	srm	srm
XLOC_022484	196.702	0.534763	0.198013	2.70065	0.00692051	0.042467	ENSXETG00000010510	448240	tumor necrosis factor receptor superfamily, member 10b [Source:Xenbase;Acc:XB-GENE-941760]	tnfrsf10b	tnfrsf10b
XLOC_027100	3377	0.53461	0.0665305	8.03557	9.3147e-16	2.36206e-13	ENSXETG00000023684	100485396	zinc finger protein 827 [Source:Xenbase;Acc:XB-GENE-1033048]	znf827	znf827
XLOC_013001	357.015	0.533868	0.152572	3.49913	0.000466774	0.00564	XLOC_013001
XLOC_027172	729.084	0.533825	0.140349	3.80355	0.00014264	0.00226254	ENSXETG00000020397	394573	G patch domain containing 4 [Source:Xenbase;Acc:XB-GENE-922177]	gpatch4	gpatch4
XLOC_016558	1141.74	0.533257	0.113196	4.7109	2.46629e-06	8.47832e-05	ENSXETG00000004501	448553	tRNA methyltransferase 6 [Source:Xenbase;Acc:XB-GENE-973293]	trmt6	trmt6
XLOC_026124	393.56	0.53229	0.151438	3.5149	0.000439919	0.00538887	XLOC_026124
new_exon_scaffold_342_394	168.888	0.531776	0.187628	2.8342	0.00459401	0.0313317	new_exon_scaffold_342_394
XLOC_017804	3390.3	0.53096	0.115123	4.61211	3.98611e-06	0.00012697	XLOC_017804
XLOC_005087	1276.9	0.530897	0.137142	3.87114	0.000108329	0.00182347	ENSXETG00000020828	448696	MRT4 homolog, ribosome maturation factor [Source:Xenbase;Acc:XB-GENE-948010]	mrto4	mrto4
XLOC_042221	156.667	0.530128	0.190264	2.78627	0.00533182	0.0349125	ENSXETG00000015714	100170458	NME/NM23 nucleoside diphosphate kinase 6 [Source:Xenbase;Acc:XB-GENE-969918]	nme6	nme6
XLOC_035353	1035.13	0.52963	0.105104	5.03908	4.67768e-07	2.09487e-05	ENSXETG00000010680	100497602	shisa family member 2 [Source:Xenbase;Acc:XB-GENE-939915]	shisa2	shisa2
XLOC_005265	1576.56	0.529167	0.116488	4.54268	5.55434e-06	0.000167886	ENSXETG00000004711	549874	ubiquitin carboxyl-terminal esterase L3 (ubiquitin thiolesterase) [Source:Xenbase;Acc:XB-GENE-980858]	uchl3	uchl3
XLOC_021397	212.745	0.527961	0.139971	3.77192	0.000161993	0.00250243	ENSXETG00000022538	677729	ADAM metallopeptidase domain 12 [Source:Xenbase;Acc:XB-GENE-982139]	adam12	adam12
XLOC_009468	444.747	0.527914	0.173347	3.04542	0.00232354	0.0186629	ENSXETG00000013449		REM2 and RAB-like small GTPase 1 [Source:Xenbase;Acc:XB-GENE-5914875]	rsg1	c1orf89
XLOC_017128	1758.88	0.527481	0.0842656	6.25975	3.85596e-10	3.94196e-08	ENSXETG00000013461	780088	phosphopantothenoylcysteine synthetase [Source:Xenbase;Acc:XB-GENE-954648]	ppcs	ppcs
XLOC_045101	904.41	0.527054	0.142237	3.70546	0.000211007	0.00307014	ENSXETG00000007856		methyltransferase like 2B [Source:Xenbase;Acc:XB-GENE-947877]	mettl2b	mettl2b
XLOC_011644	779.758	0.526931	0.12003	4.39	1.13352e-05	0.000299501	ENSXETG00000018198		mitochondrial ribosomal protein L19 [Source:Xenbase;Acc:XB-GENE-1003776]	mrpl19	mrpl19
XLOC_028935	2279.83	0.525939	0.100691	5.22327	1.7579e-07	8.98554e-06	ENSXETG00000027651		coiled-coil domain containing 28B [Source:Xenbase;Acc:XB-GENE-957340]	ccdc28b	ccdc28b
XLOC_045468	506.523	0.5248	0.133899	3.91938	8.87776e-05	0.00155748	ENSXETG00000004865	548410	patatin-like phospholipase domain containing 3 [Source:Xenbase;Acc:XB-GENE-5855123]	pnpla3	pnpla3
XLOC_032675	703.099	0.524327	0.161836	3.23987	0.00119583	0.0114628	ENSXETG00000027527	548894	mitochondrial assembly of ribosomal large subunit 1 [Source:Xenbase;Acc:XB-GENE-1000345]	malsu1	c7orf30
XLOC_024465	823.252	0.524185	0.0904654	5.79432	6.85991e-09	5.44386e-07	ENSXETG00000021232		zinc finger and BTB domain containing 45 [Source:Xenbase;Acc:XB-GENE-5817018]	zbtb45	zbtb45
XLOC_019080	209.263	0.524184	0.184532	2.84061	0.00450278	0.0308279	ENSXETG00000021607	100497172	glutamate receptor, ionotropic, N-methyl-D-aspartate 3B [Source:Xenbase;Acc:XB-GENE-990106]	grin3b	grin3b
XLOC_005107	194.642	0.52409	0.183451	2.85684	0.00427878	0.0297005	XLOC_005107
XLOC_009340	1424.6	0.52397	0.0804177	6.51561	7.2396e-11	8.67242e-09	ENSXETG00000014925	549219	ELMO/CED-12 domain containing 2 [Source:Xenbase;Acc:XB-GENE-998865]	elmod2	elmod2
XLOC_042086	423.926	0.523854	0.102147	5.12841	2.92193e-07	1.40135e-05	ENSXETG00000021643	100494246	dynein, axonemal, assembly factor 5 [Source:Xenbase;Acc:XB-GENE-5902235]	dnaaf5	heatr2
XLOC_034233	411.193	0.52303	0.11607	4.50615	6.60141e-06	0.000192331	ENSXETG00000018866	549933	excision repair cross-complementation group 8 [Source:Xenbase;Acc:XB-GENE-1000476]	ercc8	ercc8
XLOC_033439	565.108	0.522855	0.105257	4.96741	6.78534e-07	2.93771e-05	ENSXETG00000023203	779482	KxDL motif containing 1 [Source:Xenbase;Acc:XB-GENE-5898620]	kxd1	c19orf50
new_exon_scaffold_1378_69	2683.09	0.522188	0.16243	3.21484	0.00130516	0.0122111	new_exon_scaffold_1378_69
XLOC_015782	8466	0.521808	0.0841723	6.19928	5.67221e-10	5.65079e-08	ENSXETG00000020836				csrnp3
XLOC_017864	4171.84	0.521675	0.13709	3.80535	0.000141606	0.00224979	XLOC_017864
XLOC_023626	156.54	0.519288	0.1905	2.72592	0.0064122	0.0400165	ENSXETG00000015756	100487932	THAP domain containing 5 [Source:Xenbase;Acc:XB-GENE-491348]	thap5	thap5
XLOC_014649	3325.54	0.51889	0.0711608	7.2918	3.0585e-13	5.68764e-11	ENSXETG00000010439	100037885	chromosome 11 open reading frame 73 [Source:Xenbase;Acc:XB-GENE-967059]	c11orf73	c11orf73
XLOC_030723	785.001	0.518848	0.133555	3.88491	0.000102367	0.00174874	ENSXETG00000016360		ubiquitin-like domain containing CTD phosphatase 1 [Source:Xenbase;Acc:XB-GENE-5892709]	ublcp1	ublcp1
XLOC_034800	4549.61	0.51569	0.0754141	6.83811	8.0242e-12	1.17805e-09	ENSXETG00000022117		bromodomain and WD repeat domain containing 3 [Source:Xenbase;Acc:XB-GENE-5757854]	brwd3	brwd3
XLOC_033580	19745.9	0.514573	0.139847	3.67954	0.000233659	0.00332538	ENSXETG00000002877	448086	protein arginine methyltransferase 1 [Source:Xenbase;Acc:XB-GENE-484022]	prmt1	prmt1
XLOC_003796	437.829	0.513371	0.141581	3.626	0.000287842	0.00387615	ENSXETG00000002030	100380023	pseudouridylate synthase 1 [Source:Xenbase;Acc:XB-GENE-963672]	pus1	pus1
XLOC_015483	623.344	0.512179	0.143835	3.56089	0.000369601	0.00474479	ENSXETG00000016140	100380047	mitochondrial ribosomal protein S23 [Source:Xenbase;Acc:XB-GENE-981405]	mrps23	mrps23
XLOC_019136	7069.77	0.511058	0.110519	4.62417	3.76108e-06	0.000120986	ENSXETG00000012591	100124751	proteasome activator subunit 3 [Source:Xenbase;Acc:XB-GENE-981879]	psme3	psme3
XLOC_012809	763.847	0.509111	0.170426	2.98729	0.00281461	0.0215861	ENSXETG00000001447	447959	THUMP domain containing 3 [Source:Xenbase;Acc:XB-GENE-877264]	thumpd3
new_exon_scaffold_39_816	251.594	0.508229	0.187292	2.71356	0.00665639	0.0412612	new_exon_scaffold_39_816
XLOC_025702	376.985	0.508182	0.162104	3.13492	0.001719	0.0150045	ENSXETG00000003493	100135719	DPH2 homolog [Source:Xenbase;Acc:XB-GENE-980245]	dph2	dph2
XLOC_007085	396.603	0.507935	0.180296	2.81723	0.004844	0.0326272	ENSXETG00000008198		anthrax toxin receptor 1 [Source:Xenbase;Acc:XB-GENE-986530]	antxr1	antxr1
XLOC_041630	185.178	0.507202	0.179758	2.82158	0.00477873	0.032287	XLOC_041630
XLOC_017656	1753.54	0.5072	0.115091	4.40694	1.04839e-05	0.000281581	XLOC_017656
XLOC_032948	1154.21	0.507199	0.0983815	5.15543	2.53051e-07	1.2446e-05	XLOC_032948
new_exon_scaffold_41_731	360.686	0.50656	0.171782	2.94886	0.00318948	0.0237005	new_exon_scaffold_41_731
XLOC_040112	1125.94	0.505144	0.134238	3.76304	0.000167858	0.00256864	ENSXETG00000026867		eukaryotic translation initiation factor 6 [Source:Xenbase;Acc:XB-GENE-868337]	eif6	eif6
new_exon_scaffold_19_653	2810.16	0.505111	0.135591	3.72526	0.000195116	0.00289942	new_exon_scaffold_19_653
XLOC_041918	190.728	0.503687	0.160259	3.14295	0.00167254	0.0146948	XLOC_041918
XLOC_024085	540.889	0.50331	0.150167	3.35168	0.000803231	0.00847286	ENSXETG00000014154	549114	adaptor-related protein complex 4, sigma 1 subunit [Source:Xenbase;Acc:XB-GENE-941798]	ap4s1	ap4s1
XLOC_044970	1845.32	0.502777	0.15787	3.18476	0.00144876	0.0132128	ENSXETG00000022388	548395	malic enzyme 2, NAD(+)-dependent, mitochondrial [Source:Xenbase;Acc:XB-GENE-943055]	me2	me2
XLOC_003431	1961.1	0.50219	0.151128	3.32296	0.000890692	0.00915832	ENSXETG00000021342		bleomycin hydrolase [Source:Xenbase;Acc:XB-GENE-997246]	blmh	blmh
XLOC_025567	1528.36	0.501929	0.131264	3.8238	0.000131409	0.00212409	ENSXETG00000016975	100379913	PWP1 homolog, endonuclein [Source:Xenbase;Acc:XB-GENE-978886]	pwp1	pwp1
XLOC_028480	4487.23	0.501599	0.136648	3.67074	0.000241851	0.00341954	ENSXETG00000029688		Small nucleolar RNA SNORA36 family [Source:RFAM;Acc:RF00340]	SNORA36
XLOC_038931	3229.43	0.501548	0.166036	3.02072	0.00252178	0.019895	ENSXETG00000018453	100488827	5-methyltetrahydrofolate-homocysteine methyltransferase [Source:Xenbase;Acc:XB-GENE-1001004]	mtr	mtr
new_exon_scaffold_481_763	606.943	0.50153	0.141754	3.53803	0.000403123	0.00505105	new_exon_scaffold_481_763
XLOC_044554	210.506	0.500554	0.17689	2.82975	0.0046585	0.0316279	ENSXETG00000012036	549873	coenzyme Q10B [Source:Xenbase;Acc:XB-GENE-5784252]	coq10b	coq10b
XLOC_019902	1322.45	0.500526	0.15945	3.13909	0.00169475	0.0148327	ENSXETG00000004096	779525	solute carrier family 25 (mitochondrial folate carrier), member 32 [Source:Xenbase;Acc:XB-GENE-948423]	slc25a32	slc25a32
XLOC_016125	2938.9	0.500432	0.122003	4.10179	4.09964e-05	0.00085523	ENSXETG00000009482		programmed cell death 11 [Source:Xenbase;Acc:XB-GENE-967218]	pdcd11	pdcd11
XLOC_023385	11878.5	0.500151	0.0542559	9.21836	3.01683e-20	1.0519e-17	ENSXETG00000022908	100489752	TBC1 domain family, member 14 [Source:Xenbase;Acc:XB-GENE-991334]	tbc1d14	tbc1d14
XLOC_044002	762.919	0.499802	0.160881	3.10665	0.00189223	0.0160712	ENSXETG00000010882	100379802	polymerase (RNA) I polypeptide C, 30kDa [Source:Xenbase;Acc:XB-GENE-1009901]	polr1c	polr1c
XLOC_038916	2867.37	0.499785	0.116919	4.27463	1.91457e-05	0.000455346	ENSXETG00000009013		HEAT repeat containing 1 [Source:Xenbase;Acc:XB-GENE-951479]	heatr1	heatr1
XLOC_024411	432.716	0.497991	0.13368	3.72526	0.000195116	0.00289942	XLOC_024411
XLOC_023610	8142.95	0.496753	0.139632	3.55758	0.000374282	0.00478126	ENSXETG00000009255	548878	interferon-related developmental regulator 1 [Source:Xenbase;Acc:XB-GENE-489784]	ifrd1	ifrd1
XLOC_023610	8142.95	0.496753	0.139632	3.55758	0.000374282	0.00478126	ENSXETG00000009253	100145736	zinc finger protein 277 [Source:Xenbase;Acc:XB-GENE-854632]	znf277	znf277
XLOC_017531	886.522	0.496434	0.12149	4.0862	4.38491e-05	0.000903162	XLOC_017531
XLOC_019055	425.76	0.495586	0.179931	2.75431	0.00588165	0.0375925	ENSXETG00000003286	407907	calponin 1, basic, smooth muscle [Source:Xenbase;Acc:XB-GENE-1005289]	cnn1	cnn1
new_exon_scaffold_410_1311	266.017	0.495315	0.176891	2.80011	0.00510845	0.0339047	new_exon_scaffold_410_1311
XLOC_011518	1788.67	0.495021	0.138009	3.58688	0.000334656	0.00436204	ENSXETG00000017097	448493	peptidylprolyl isomerase (cyclophilin)-like 1 [Source:Xenbase;Acc:XB-GENE-963801]	ppil1	ppil1
XLOC_023345	1673.14	0.494705	0.126408	3.91355	9.09481e-05	0.001587	ENSXETG00000005802	100125186	B-cell CLL/lymphoma 7B [Source:Xenbase;Acc:XB-GENE-973849]	bcl7b	bcl7b
XLOC_020480	1517.13	0.494024	0.113544	4.35096	1.35545e-05	0.000345516	ENSXETG00000027014	448646	TNF receptor-associated factor 4 [Source:Xenbase;Acc:XB-GENE-990354]	traf4	traf4
XLOC_014283	589.748	0.493886	0.104439	4.72893	2.25711e-06	7.86267e-05	ENSXETG00000025946	550017	PQ loop repeat containing 1, gene 1 [Source:Xenbase;Acc:XB-GENE-988363]	pqlc1.1	pqlc1.1
XLOC_014782	312.358	0.493445	0.129146	3.82083	0.000133005	0.00214632	ENSXETG00000004651	548711	solute carrier family 39 (zinc transporter), member 1 [Source:RefSeq peptide;Acc:NP_001015957]	slc39a1	np_001015957.1
XLOC_033470	1180.08	0.493397	0.0831002	5.93737	2.89627e-09	2.59416e-07	ENSXETG00000024390	100038052	retinoic acid receptor, alpha [Source:Xenbase;Acc:XB-GENE-480836]	rara	rara
new_exon_scaffold_14_550	177.892	0.492562	0.18766	2.62476	0.00867089	0.0498551	new_exon_scaffold_14_550
XLOC_021469	451.328	0.492434	0.150391	3.27437	0.00105898	0.010438	ENSXETG00000022020		family with sequence similarity 198, member A [Source:Xenbase;Acc:XB-GENE-990752]	fam198a	fam198a
XLOC_011781	515.655	0.492174	0.182303	2.69976	0.00693898	0.0425113	XLOC_011781
XLOC_044724	1001.96	0.491804	0.121856	4.03596	5.43799e-05	0.00105759	ENSXETG00000017876	100038144	sperm associated antigen 1 [Source:Xenbase;Acc:XB-GENE-853609]	spag1	spag1
XLOC_002462	1970.82	0.491142	0.106968	4.5915	4.40065e-06	0.000138369	ENSXETG00000006456	100493790	UDP-glucose glycoprotein glucosyltransferase 2 [Source:Xenbase;Acc:XB-GENE-997034]	uggt2	uggt2
XLOC_011524	1990.67	0.490485	0.0876629	5.59513	2.20456e-08	1.57103e-06	ENSXETG00000025077	548844	NUS1 dehydrodolichyl diphosphate synthase subunit [Source:Xenbase;Acc:XB-GENE-981164]	nus1	nus1
XLOC_015693	2265.47	0.489995	0.07596	6.4507	1.11335e-10	1.30176e-08	ENSXETG00000016048		forkhead box O1 [Source:Xenbase;Acc:XB-GENE-482528]	foxo1	foxo1
XLOC_044988	947.789	0.489623	0.0924545	5.29583	1.18478e-07	6.46202e-06	ENSXETG00000022383	100498202	mitogen-activated protein kinase 4 [Source:Xenbase;Acc:XB-GENE-484178]	mapk4	mapk4
XLOC_016750	160.277	0.489592	0.155573	3.14701	0.00164947	0.0145603	XLOC_016750
XLOC_013209	9954.39	0.488842	0.140424	3.48118	0.000499213	0.00592378	ENSXETG00000007509	100124945	heat shock 60kDa protein 1 (chaperonin) [Source:Xenbase;Acc:XB-GENE-980059]	hspd1	hspd1
XLOC_035598	298.684	0.487862	0.161913	3.01311	0.00258586	0.0202858	ENSXETG00000018900	493314	dCTP pyrophosphatase 1 [Source:Xenbase;Acc:XB-GENE-958670]	dctpp1	dctpp1
XLOC_014645	1487.67	0.48678	0.100186	4.85877	1.18119e-06	4.61279e-05	ENSXETG00000010447	100498633	integrator complex subunit 4 [Source:Xenbase;Acc:XB-GENE-5841108]	ints4	ints4
XLOC_042199	865.807	0.485558	0.0985504	4.927	8.35003e-07	3.49128e-05	ENSXETG00000027689	100486815	transmembrane protein 229A [Source:Xenbase;Acc:XB-GENE-969915]	tmem229a	tmem229a
XLOC_027727	3223.15	0.485195	0.110519	4.39014	1.1328e-05	0.000299501	ENSXETG00000002064	733772	RuvB-like AAA ATPase 1 [Source:Xenbase;Acc:XB-GENE-486361]	ruvbl1	ruvbl1
XLOC_034602	1208.15	0.482961	0.118459	4.07703	4.56152e-05	0.000924903	ENSXETG00000015140		neuronal differentiation 2 [Source:Xenbase;Acc:XB-GENE-1008512]	neurod2	neurod2
new_exon_scaffold_11931_14	286.402	0.482949	0.154496	3.12597	0.00177222	0.0153528	new_exon_scaffold_11931_14
XLOC_012188	1632.07	0.482818	0.0967711	4.98928	6.06044e-07	2.63555e-05	ENSXETG00000025153	394788	ER membrane protein complex subunit 8 [Source:Xenbase;Acc:XB-GENE-1003841]	emc8	cox4nb
XLOC_011909	1867.83	0.482325	0.124833	3.86377	0.000111649	0.0018729	ENSXETG00000006758	100144971	WD repeat domain 77 [Source:Xenbase;Acc:XB-GENE-972898]	wdr77	wdr77
XLOC_032044	1310.59	0.482147	0.114778	4.2007	2.66092e-05	0.000599967	ENSXETG00000013312	779544	KRR1, small subunit (SSU) processome component, homolog [Source:Xenbase;Acc:XB-GENE-1007979]	krr1	krr1
XLOC_039222	2591.39	0.482075	0.118099	4.08195	4.46596e-05	0.000915991	ENSXETG00000008188				spsb4
XLOC_017657	4270.76	0.481937	0.0813207	5.92637	3.09698e-09	2.74871e-07	XLOC_017657
XLOC_016564	454.684	0.48192	0.172564	2.79271	0.00522692	0.0343987	XLOC_016564
XLOC_025042	1475.36	0.481151	0.139272	3.45475	0.000550798	0.00635256	ENSXETG00000027288	448479	FCF1 rRNA-processing protein [Source:Xenbase;Acc:XB-GENE-968525]	fcf1	fcf1
new_exon_scaffold_264_228	481.856	0.480792	0.137955	3.48514	0.000491876	0.00587424	new_exon_scaffold_264_228
new_exon_scaffold_787_827	327.382	0.480013	0.155098	3.0949	0.00196882	0.016599	new_exon_scaffold_787_827
XLOC_032080	1072.9	0.478896	0.0947684	5.05333	4.34162e-07	1.96237e-05	ENSXETG00000000130	100125068	GSG1-like [Source:Xenbase;Acc:XB-GENE-5832503]	gsg1l	gsg1l
XLOC_032100	846.307	0.478701	0.169631	2.82202	0.00477226	0.0322768	ENSXETG00000014186	394563	protein arginine methyltransferase 3 [Source:Xenbase;Acc:XB-GENE-946963]	prmt3	prmt3
XLOC_025897	725.444	0.478255	0.123152	3.88345	0.000102984	0.00175622	XLOC_025897
XLOC_001793	621.762	0.476747	0.12435	3.83392	0.000126118	0.00205729	ENSXETG00000013414	100127595	ribosomal RNA processing 7 homolog A [Source:Xenbase;Acc:XB-GENE-966048]	rrp7a	rrp7a
XLOC_004560	1179	0.476519	0.0802379	5.93883	2.87064e-09	2.58305e-07	ENSXETG00000021574		dolichyl-phosphate (UDP-N-acetylglucosamine) N-acetylglucosaminephosphotransferase 1 (GlcNAc-1-P transferase) [Source:Xenbase;Acc:XB-GENE-952499]	dpagt1	dpagt1
XLOC_026401	394.452	0.476193	0.135838	3.50559	0.000455604	0.00554759	ENSXETG00000002039	100490874	phosphatidylinositol glycan anchor biosynthesis, class W [Source:Xenbase;Acc:XB-GENE-976534]	pigw	pigw
XLOC_005356	2078	0.475901	0.126098	3.77406	0.000160612	0.00249323	ENSXETG00000011175	100125135	protein kinase, AMP-activated, gamma 2 non-catalytic subunit [Source:Xenbase;Acc:XB-GENE-943598]	prkag2	prkag2
XLOC_016307	2222.62	0.475742	0.133636	3.55999	0.00037087	0.00475483	ENSXETG00000006739	496564	transmembrane p24 trafficking protein 9 [Source:Xenbase;Acc:XB-GENE-944838]	tmed9	tmed9
XLOC_031054	884.551	0.47566	0.132191	3.59827	0.000320346	0.00420334	ENSXETG00000003434	100170616	exosome component 1 [Source:Xenbase;Acc:XB-GENE-1007857]	exosc1	exosc1
XLOC_013777	3242.83	0.475085	0.170427	2.78761	0.00530979	0.0348267	ENSXETG00000017979	100038191	arginine vasopressin [Source:Xenbase;Acc:XB-GENE-478869]	avp	avp
new_exon_scaffold_170_302	200.462	0.475048	0.153458	3.09561	0.00196406	0.0165731	new_exon_scaffold_170_302
XLOC_034011	2390.78	0.474963	0.1546	3.07221	0.00212477	0.0175426	ENSXETG00000008088				plekhg4
new_exon_scaffold_303_1737	545.502	0.47399	0.140348	3.37725	0.000732148	0.00789394	new_exon_scaffold_303_1737
XLOC_032639	3582.89	0.473964	0.173274	2.73534	0.0062315	0.0391746	ENSXETG00000027531	394490	cytochrome c, somatic [Source:Xenbase;Acc:XB-GENE-971588]	cycs	cycs
XLOC_038919	12411.1	0.473639	0.106447	4.44954	8.6053e-06	0.000238336	ENSXETG00000021165				tcp1
XLOC_032667	4005.97	0.473545	0.0980166	4.83128	1.35659e-06	5.17189e-05	ENSXETG00000012174	100038200	nuclear factor, erythroid 2-like 3 [Source:Xenbase;Acc:XB-GENE-483338]	nfe2l3	nfe2l3
XLOC_025126	1125.16	0.473392	0.105583	4.48359	7.33973e-06	0.00020895	ENSXETG00000010123	496766	sodium channel, voltage gated, type IV beta subunit [Source:Xenbase;Acc:XB-GENE-921510]	scn4b	scn4b
XLOC_008601	2843.27	0.472874	0.10217	4.62829	3.68701e-06	0.000119193	ENSXETG00000007731	496462	solute carrier family 25 (mitochondrial carrier; phosphate carrier), member 25 [Source:Xenbase;Acc:XB-GENE-5933194]	slc25a25	slc25a25
new_exon_scaffold_338_632	1375.47	0.47268	0.0905498	5.22011	1.78813e-07	9.1162e-06	new_exon_scaffold_338_632
XLOC_016537	2091.37	0.472274	0.11683	4.04239	5.29091e-05	0.00103829	ENSXETG00000012195	100493394	chromosome 14 open reading frame 166 [Source:Xenbase;Acc:XB-GENE-973282]	c14orf166	c14orf166
XLOC_021020	981.712	0.471926	0.148152	3.18541	0.00144548	0.0131951	ENSXETG00000025128		chromosome 2 open reading frame 47 [Source:Xenbase;Acc:XB-GENE-990590]	c2orf47	c2orf47
XLOC_025484	3011.72	0.470544	0.134366	3.50196	0.00046185	0.00559781	ENSXETG00000025372	395024	v-myc avian myelocytomatosis viral oncogene homolog [Source:Xenbase;Acc:XB-GENE-6052814]	myc	myc
XLOC_019856	2924.91	0.47024	0.0637891	7.37179	1.68348e-13	3.22271e-11	XLOC_019856
XLOC_037815	2377.88	0.469641	0.10061	4.66795	3.0422e-06	0.000101542	ENSXETG00000023385	493419	follistatin [Source:Xenbase;Acc:XB-GENE-486296]	fst	fst
XLOC_037815	2377.88	0.469641	0.10061	4.66795	3.0422e-06	0.000101542	ENSXETG00000023384	100125122	NADH dehydrogenase (ubiquinone) Fe-S protein 4, 18kDa (NADH-coenzyme Q reductase) [Source:Xenbase;Acc:XB-GENE-947419]	ndufs4	ndufs4
XLOC_039346	1251.46	0.468956	0.136132	3.44485	0.000571367	0.00653575	ENSXETG00000029626		Small nucleolar RNA SNORA5 [Source:RFAM;Acc:RF00392]	SNORA5
XLOC_039346	1251.46	0.468956	0.136132	3.44485	0.000571367	0.00653575	ENSXETG00000023866		transforming growth factor beta regulator 4 [Source:Xenbase;Acc:XB-GENE-969727]	tbrg4	tbrg4
XLOC_005111	460.92	0.468859	0.151999	3.08463	0.00203807	0.0170284	ENSXETG00000011817	100216228	solute carrier organic anion transporter family, member 2A1 [Source:Xenbase;Acc:XB-GENE-5814577]	slco2a1	slco2a1
XLOC_001504	3941.74	0.468722	0.126336	3.71011	0.000207168	0.00303361	ENSXETG00000017830	394705	fibrillarin [Source:Xenbase;Acc:XB-GENE-970225]	fbl	fbl
XLOC_007960	766.142	0.468264	0.0908613	5.15361	2.55515e-07	1.25356e-05	ENSXETG00000003296		atypical chemokine receptor 3 [Source:Xenbase;Acc:XB-GENE-939861]	ackr3	cxcr7
XLOC_027808	192.216	0.468228	0.159564	2.93443	0.00334158	0.024474	ENSXETG00000002294		tetratricopeptide repeat domain 25 [Source:Xenbase;Acc:XB-GENE-5960304]	ttc25	ttc25
new_exon_scaffold_636_1120	308.437	0.468203	0.145225	3.22398	0.00126421	0.0119194	new_exon_scaffold_636_1120
XLOC_041066	2267.22	0.467574	0.113431	4.12212	3.75402e-05	0.000791587	ENSXETG00000010956	496561	v-myc avian myelocytomatosis viral oncogene lung carcinoma derived homolog [Source:Xenbase;Acc:XB-GENE-6453835]	mycl	mycl1
XLOC_041426	2667.81	0.467303	0.0647251	7.21981	5.20587e-13	9.00223e-11	ENSXETG00000009700	100144744	Ras and Rab interactor 2 [Source:Xenbase;Acc:XB-GENE-484799]	rin2	rin2
XLOC_023377	966.996	0.466434	0.145529	3.20508	0.00135023	0.0125128	ENSXETG00000022900	548933	GrpE-like 1, mitochondrial [Source:Xenbase;Acc:XB-GENE-973857]	grpel1	grpel1
XLOC_038404	1431.57	0.465198	0.135799	3.42563	0.000613384	0.00691908	ENSXETG00000016325	100493242	LIM homeobox 6 [Source:Xenbase;Acc:XB-GENE-493341]	lhx6	lhx6
XLOC_039424	1025.9	0.465164	0.105452	4.41116	1.0282e-05	0.000277301	ENSXETG00000011719	100488717	transmembrane protein 161B [Source:Xenbase;Acc:XB-GENE-1001045]	tmem161b	tmem161b
XLOC_035748	3330.48	0.464169	0.0909243	5.105	3.30798e-07	1.55642e-05	ENSXETG00000005594	733749	nucleus accumbens associated 1, BEN and BTB (POZ) domain containing [Source:Xenbase;Acc:XB-GENE-979467]	nacc1	nacc1
XLOC_003485	1494.75	0.463603	0.102437	4.52575	6.01813e-06	0.000178722	ENSXETG00000005479	100492752	integrator complex subunit 5 [Source:Xenbase;Acc:XB-GENE-6040594]	ints5	ints5
XLOC_030909	1724.65	0.462829	0.0906035	5.10829	3.2509e-07	1.54071e-05	ENSXETG00000007987	780142	arginase 2 [Source:Xenbase;Acc:XB-GENE-482624]	arg2	arg2
XLOC_034728	4121.81	0.4628	0.0964662	4.79753	1.60632e-06	5.92912e-05	ENSXETG00000014636	496485	phosphoribosyl pyrophosphate synthetase 1 [Source:Xenbase;Acc:XB-GENE-1008569]	prps1	prps1
XLOC_017481	1003.19	0.461971	0.139536	3.31075	0.000930452	0.00945758	XLOC_017481
XLOC_019067	1815.4	0.461582	0.111594	4.13625	3.53023e-05	0.000754998	ENSXETG00000027231	394912	translocase of inner mitochondrial membrane 10 homolog [Source:Xenbase;Acc:XB-GENE-967786]	timm10	timm10
XLOC_035463	1050.78	0.459973	0.0994018	4.62741	3.70265e-06	0.000119501	ENSXETG00000010332	100485928	NOP2/Sun domain family, member 5 [Source:Xenbase;Acc:XB-GENE-6468312]	nsun5	nsun5
[truncated: 1,368 more rows]

## Sheet: T3 repressed in WT
id	baseMean	log2FoldChange	lfcSE	stat	pvalue	padj	ensembl	entrez	description	external_name	symbol
[truncated: 1,626 more rows]

[truncated: 17 more sheets: T3 regulated in KO, T3 induced in KO, T3 repressed in KO, Overlap T3 regulated WT&KO, T3 induced WT ONLY, T3 induced in KO only, Overlap T3 induced WT&KO, T3 repressed WT only, T3 repressed KO only, Overlap T3 repressed WT&KO, Baseline changed in KO vs WT, Baseline increased in KO, Baseline decreased in KO, Baseline up KO not ind T3 WT, Baseline up KO ind T3 WT, Baseline down KO not rep T3 WT, Baseline down KO rep T3 WT]
